# Supplementary material for: Integrative Metabolomics, Enzymatic Activity, and Gene Expression Analysis Provide Insights into the Metabolic Profile Differences between the Slow-Twitch Muscle and Fast-Twitch Muscle of Pseudocaranx dentex
Source: Int J Mol Sci. 2024 Jun 1;25(11):6131. doi: 10.3390/ijms25116131 (PMC11172523; doi:10.3390/ijms25116131)
Supplement: Supplementary file 1 [file ijms-25-06131-s001.zip]

Archive with 2 entries (2 files):
- Table S1. Metabolites identified by untargeted-metabolomics.xlsx
- Table S2. Gene list and primers used in this study.xlsx
