# Supplementary material for: Integrative Metabolomics, Enzymatic Activity, and Gene Expression Analysis Provide Insights into the Metabolic Profile Differences between the Slow-Twitch Muscle and Fast-Twitch Muscle of Pseudocaranx dentex
Source: Int J Mol Sci. 2024 Jun 1;25(11):6131. doi: 10.3390/ijms25116131 (PMC11172523; doi:10.3390/ijms25116131)
Supplement: Supplementary file 1 [file ijms-25-06131-s001.zip › Table S1. Metabolites identified by untargeted-metabolomics.xlsx]

## Sheet: Positive-ion mode
ID	Name	Other_name(Kegg_name)	Formula	Molecular Weight	RT [min]	Kegg_ID	KEGG_pathway	HMDB_ID	Lipidmaps_ID	SuperClass(HMDB)	Class(HMDB)	SubClass(HMDB)	CATEGORY(Lipidmaps)	MAIN_CLASS(Lipidmaps)	SUB_CLASS(Lipidmaps)	mzCloud_Results	mzVault_Results	MassList_Results	m/z	pos_Pdx_06_SM	pos_Pdx_06_FM	pos_Pdx_08_SM	pos_Pdx_08_FM	pos_Pdx_09_SM	pos_Pdx_09_FM	pos_Pdx_10_SM	pos_Pdx_10_FM	pos_Pdx_11_SM	pos_Pdx_11_FM	pos_Pdx_12_SM	pos_Pdx_12_FM	pos_QC1	pos_QC2	pos_QC3
Com_26_pos	Acetyl-L-carnitine	--	C9 H17 N O4	203.116	1.417	--	--	HMDB0000201	LMFA07070050	Lipids and lipid-like molecules	Fatty Acyls	Fatty acid esters	Fatty Acyls [FA]	Fatty esters [FA07]	Fatty acyl carnitines [FA0707]	Full match	Full match	Full match	204.123	4.17164e+09	1.08228e+09	4.06818e+09	1.18865e+09	2.44974e+09	1.39705e+09	4.11366e+09	1.54382e+09	4.50538e+09	6.16689e+08	4.52291e+09	5.84828e+08	2.09082e+09	2.07411e+09	2.35254e+09
Com_119_pos	Propionylcarnitine	--	C10 H19 N O4	217.131	2.988	--	--	HMDB0000824	LMFA07070105	Lipids and lipid-like molecules	Fatty Acyls	Fatty acid esters	Fatty Acyls [FA]	Fatty esters [FA07]	Fatty acyl carnitines [FA0707]	Full match	Full match	Full match	218.139	2.2699e+08	3.25906e+07	5.5639e+08	1.27772e+08	8.93783e+08	9.69818e+07	6.82805e+08	6.41224e+07	2.63351e+08	2.67009e+07	4.18774e+08	1.99243e+07	2.3561e+08	2.2346e+08	2.55046e+08
Com_265_pos	Creatinine	Creatinine; 1-Methylglycocyamidine	C4 H7 N3 O	113.059	1.427	cpd:C00791	map00330 Arginine and proline metabolism;map01100 Metabolic pathways	HMDB0000562	--	Organic acids and derivatives	Carboxylic acids and derivatives	Amino acids, peptides, and analogues	--	--	--	Full match	Full match	Full match	114.066	2.0462e+08	5.5818e+08	1.80234e+08	3.47719e+08	1.79299e+08	6.73283e+08	2.12509e+08	5.06939e+08	2.21098e+08	5.55816e+08	2.98594e+08	4.87242e+08	2.43077e+08	2.21121e+08	2.79906e+08
Com_439_pos	Adenosine 5'-monophosphate	AMP; Adenosine 5'-monophosphate; Adenylic acid; Adenylate; 5'-AMP; 5'-Adenylic acid; 5'-Adenosine monophosphate; Adenosine 5'-phosphate	C10 H14 N5 O7 P	347.062	1.431	cpd:C00020	map00230 Purine metabolism;map01100 Metabolic pathways;map01110 Biosynthesis of secondary metabolites;map01130 Biosynthesis of antibiotics	HMDB0000045	--	Nucleosides, nucleotides, and analogues	Purine nucleotides	Purine ribonucleotides	--	--	--	Full match	Full match	Full match	348.07	2.7206e+08	3.00747e+07	3.41076e+08	4.12433e+07	3.3514e+08	2.02082e+07	3.82621e+08	2.51416e+07	2.60662e+08	3.1363e+07	1.0873e+08	2.6949e+07	1.86391e+08	2.15135e+08	2.24029e+08
Com_488_pos	D-(+)-Tryptophan	--	C11 H12 N2 O2	204.09	5.184	--	--	HMDB0013609	--	Organoheterocyclic compounds	Indoles and derivatives	Indolyl carboxylic acids and derivatives	--	--	--	Full match	Full match	Full match	205.097	1.7766e+08	3.3077e+08	2.95886e+08	1.46096e+08	1.04606e+08	3.50136e+08	1.26627e+08	3.40878e+08	1.02225e+08	3.3261e+08	1.31914e+08	1.96514e+08	1.21314e+08	1.27014e+08	1.2935e+08
Com_2414_pos	Choline	Choline; Bilineurine	C5 H13 N O	103.1	9.428	cpd:C00114	map00260 Glycine, serine and threonine metabolism;map00564 Glycerophospholipid metabolism;map01100 Metabolic pathways;map02010 ABC transporters	HMDB0000097	--	Organic nitrogen compounds	Organonitrogen compounds	Quaternary ammonium salts	--	--	--	Full match	Full match	No results	104.107	2.04966e+07	2.40627e+07	2.52024e+07	1.61716e+07	1.69538e+07	4.77711e+07	1.76669e+07	4.6142e+07	2.09523e+07	3.8562e+07	2.4589e+07	6.26816e+07	1.42818e+07	1.35316e+07	1.64341e+07
Com_3470_pos	Argininosuccinic acid	--	C10 H18 N4 O6	290.122	1.28	--	--	HMDB0000052	--	Organic acids and derivatives	Carboxylic acids and derivatives	Amino acids, peptides, and analogues	--	--	--	Full match	Full match	Full match	291.129	6.44972e+06	712397	2.59587e+07	708501	8.94998e+06	1.72547e+06	5.6136e+06	1.60198e+06	4.50741e+06	1.39603e+06	2.63029e+06	1.14662e+06	1.40784e+06	1.41094e+06	1.11828e+06
Com_3668_pos	Spermine	Spermine; N,N'-Bis(3-aminopropyl)-1,4-butanediamine	C10 H26 N4	202.215	1.03	cpd:C00750	map00330 Arginine and proline metabolism;map00410 beta-Alanine metabolism;map00480 Glutathione metabolism;map01100 Metabolic pathways	HMDB0001256	--	Organic nitrogen compounds	Organonitrogen compounds	Amines	--	--	--	Full match	Full match	Full match	203.223	1.15669e+07	1.6009e+07	1.22743e+06	7.70759e+06	1.82877e+06	1.47099e+07	6.71903e+06	2.0444e+07	2.40093e+06	1.45243e+07	1.29079e+07	1.03375e+07	1.38585e+07	8.82788e+06	1.42036e+07
Com_4325_pos	Temazepam	Temazepam	C16 H13 Cl N2 O2	300.065	1.135	cpd:C07125	--	HMDB0014376	--	Organoheterocyclic compounds	Benzodiazepines	1,4-benzodiazepines	--	--	--	Full match	Full match	No results	301.073	9.40665e+06	1.60193e+07	1.81258e+06	7.58621e+06	3.18933e+06	8.67397e+06	5.81869e+06	8.36048e+06	5.89326e+06	9.12574e+06	4.49858e+06	8.50295e+06	4.81943e+06	4.99897e+06	6.25873e+06
Com_4443_pos	Kuromanin	--	C21 H20 O11	448.1	5.133	--	--	HMDB0030684	--	Organoheterocyclic compounds	Pyrans	Pyranones and derivatives	--	--	--	Full match	Full match	No results	449.107	246889	191852	1.77982e+07	121434	204158	373264	275229	316938	298079	245259	255879	190776	214907	183417	191422
Com_4708_pos	Phenylacetylglycine	Phenylacetylglycine	C10 H11 N O3	193.074	5.54	cpd:C05598	map00360 Phenylalanine metabolism	HMDB0000821	--	Organic acids and derivatives	Carboxylic acids and derivatives	Amino acids, peptides, and analogues	--	--	--	Full match	Full match	Full match	194.081	9.01017e+06	1.08968e+06	1.63635e+07	970361	5.3941e+06	1.43933e+06	5.28362e+06	1.43156e+06	7.68871e+06	1.6623e+06	6.05492e+06	1.16088e+06	2.71174e+06	2.97597e+06	3.19039e+06
Com_4727_pos	S-Adenosylmethionine	S-Adenosyl-L-methionine; S-Adenosylmethionine; AdoMet; SAM	C15 H22 N6 O5 S	398.137	1.262	cpd:C00019	map00261 Monobactam biosynthesis;map00270 Cysteine and methionine metabolism;map00330 Arginine and proline metabolism;map01100 Metabolic pathways;map01110 Biosynthesis of secondary metabolites;map01130 Biosynthesis of antibiotics;map01230 Biosynthesis of amino acids;map04122 Sulfur relay system	HMDB0001185	--	Nucleosides, nucleotides, and analogues	5'-deoxyribonucleosides	5'-deoxy-5'-thionucleosides	--	--	--	Full match	Full match	Full match	399.144	1.23e+07	5.6197e+06	1.00442e+07	6.1356e+06	1.05089e+07	1.47103e+07	1.4772e+07	1.4849e+07	1.00143e+07	1.04734e+07	1.14255e+07	1.03541e+07	7.94174e+06	8.09301e+06	9.02985e+06
Com_5335_pos	S-Adenosylhomocysteine	S-Adenosyl-L-homocysteine; S-Adenosylhomocysteine	C14 H20 N6 O5 S	384.121	2.176	cpd:C00021	map00270 Cysteine and methionine metabolism;map01100 Metabolic pathways;map01230 Biosynthesis of amino acids	HMDB0000939	--	Nucleosides, nucleotides, and analogues	5'-deoxyribonucleosides	5'-deoxy-5'-thionucleosides	--	--	--	Full match	Full match	Full match	385.129	2.44614e+06	7.3468e+06	2.74498e+06	8.05982e+06	2.58761e+06	1.63177e+07	2.25416e+06	1.19168e+07	3.57461e+06	2.1165e+07	2.99886e+06	7.78075e+06	3.38356e+06	2.88174e+06	3.46836e+06
Com_6285_pos	D-Panthenol	Pantothenol; (R)-2,4-Dihydroxy-N-(3-hydroxypropyl)-3,3-dimethylbutanamide; Dexpanthenol; 2,4-Dihydroxy-N-(3-hydroxypropyl)-3,3-dimethylbutanamide; (+)-Panthenol; Bepanthen; Bepanthene; Bepantol; D-(+)-2,4-Dihydroxy-N-(3-hydroxypropyl)-3,3-dimethylbutyramide; Cozyme; D(+)-Panthenol; D(+)-Pantothenyl alcohol; D-P-A Injection; D-Panthenol; d-Pantothenol; d-Pantothenyl alcohol; Ilopan; Motilyn; Panad…	C9 H19 N O4	205.131	5.068	cpd:C05944	map00770 Pantothenate and CoA biosynthesis	HMDB0004231	--	Organic oxygen compounds	Organooxygen compounds	Alcohols and polyols	--	--	--	Full match	Full match	Full match	206.139	2.6343e+06	1.67252e+06	2.1375e+06	905859	2.35464e+06	1.65319e+07	1.7418e+06	1.263e+07	944330	5.81228e+06	965934	3.14414e+06	2.47359e+06	2.48702e+06	1.95656e+06
Com_12393_pos	Trifolin	Kaempferol-3-O-galactoside; Kaempferol 3-O-beta-D-galactoside; Trifolin	C21 H20 O11	448.1	5.693	cpd:C12626	--	HMDB0030864	LMPK12111663	Phenylpropanoids and polyketides	Flavonoids	Flavonoid glycosides	Polyketides [PR]	Flavonoids [PK12]	Flavones and Flavonols [PK1211]	Full match	Full match	No results	449.108	776291	1.1236e+06	3.15189e+06	1.81778e+06	730364	774443	985793	573292	860723	1.24174e+06	736265	457514	472078	503035	522663
Com_5_pos	Hypoxanthine	Hypoxanthine; Purine-6-ol	C5 H4 N4 O	136.038	3.322	cpd:C00262	map00230 Purine metabolism;map01100 Metabolic pathways	HMDB0000157	--	Organoheterocyclic compounds	Imidazopyrimidines	Purines and purine derivatives	--	--	--	Full match	Full match	Full match	137.046	7.42676e+09	1.58618e+09	7.26571e+09	1.68417e+09	5.83876e+09	3.37701e+09	1.24955e+10	3.56579e+09	1.17409e+10	2.8242e+09	1.01777e+10	2.22872e+09	4.50333e+09	4.39601e+09	4.70266e+09
Com_57_pos	Inosine	Inosine	C10 H12 N4 O5	268.081	3.358	cpd:C00294	map00230 Purine metabolism;map01100 Metabolic pathways	HMDB0000195	--	Nucleosides, nucleotides, and analogues	Purine nucleosides		--	--	--	Full match	Full match	Full match	269.088	9.44701e+08	1.11589e+08	8.70026e+08	1.29314e+08	7.58077e+08	2.99981e+08	1.48573e+09	3.46048e+08	1.93335e+09	2.28976e+08	2.19775e+09	1.53985e+08	5.43435e+08	5.63261e+08	4.90845e+08
Com_490_pos	Glycerophospho-N-palmitoyl ethanolamine	--	C21 H44 N O7 P	453.285	9.388	--	--	--	--	--	--	--	--	--	--	Full match	Full match	Full match	454.292	8.3572e+07	9.15383e+07	1.41712e+08	3.80142e+07	7.75673e+07	1.217e+08	7.75329e+07	1.06779e+08	1.2516e+08	9.41948e+07	1.19322e+08	1.62306e+08	2.23677e+08	2.18225e+08	2.10963e+08
Com_2041_pos	Riboflavin	Riboflavin; Lactoflavin; 7,8-Dimethyl-10-ribitylisoalloxazine; Vitamin B2	C17 H20 N4 O6	376.138	5.385	cpd:C00255	map00740 Riboflavin metabolism;map01100 Metabolic pathways;map01110 Biosynthesis of secondary metabolites	HMDB0001520	--	Nucleosides, nucleotides, and analogues	Flavin nucleotides		--	--	--	Full match	Full match	Full match	377.146	4.39791e+07	1.6902e+06	4.21113e+07	1.17163e+06	2.37022e+07	1.56447e+06	5.04236e+07	2.32001e+06	5.93914e+07	1.14252e+06	2.77741e+07	1.19206e+06	1.53366e+07	1.68831e+07	1.46555e+07
Com_1_pos	Oleamide	Oleamide; Oleyl amide; (Z)-9-Octadecenamide	C18 H35 N O	281.271	9.884	cpd:C19670	--	HMDB0002117	LMFA08010004	Lipids and lipid-like molecules	Fatty Acyls	Fatty amides	Fatty Acyls [FA]	Fatty amides [FA08]	Primary amides [FA0801]	Full match	No results	No results	282.278	2.08311e+10	3.35905e+09	3.06758e+10	4.63043e+09	3.44121e+10	4.85315e+09	2.17314e+10	5.47705e+09	2.46228e+10	3.99659e+09	2.05282e+10	4.32314e+09	3.97921e+10	3.45122e+10	3.05762e+10
Com_12_pos	Nicotinamide	Nicotinamide; Nicotinic acid amide; Niacinamide; Vitamin PP	C6 H6 N2 O	122.048	1.9	cpd:C00153	map00760 Nicotinate and nicotinamide metabolism;map01100 Metabolic pathways	HMDB0001406	--	Organoheterocyclic compounds	Pyridines and derivatives	Pyridinecarboxylic acids and derivatives	--	--	--	No results	No results	Full match	123.055	7.67273e+09	7.40671e+09	5.26896e+09	5.95437e+09	5.86194e+09	1.32258e+10	6.1202e+09	1.06453e+10	5.24713e+09	1.00421e+10	5.76667e+09	1.09673e+10	5.56717e+09	5.18265e+09	5.71701e+09
Com_17_pos	octadec-9-ynoic acid	--	C18 H32 O2	262.229	9.431	--	--	--	--	--	--	--	--	--	--	Invalid mass	No results	No results	263.236	1.87192e+09	1.38606e+09	3.30877e+09	1.05238e+09	3.62173e+09	1.52273e+09	1.99021e+09	1.45052e+09	2.31028e+09	1.49239e+09	1.84598e+09	1.66607e+09	4.3967e+09	3.92585e+09	4.7192e+09
Com_19_pos	PC (16:1e/2:0)	--	C26 H52 N O7 P	521.348	9.424	--	--	--	--	--	--	--	--	--	--	No results	Full match	Full match	522.355	1.35072e+09	6.38924e+08	1.15682e+09	4.62162e+08	1.85606e+09	2.50262e+09	2.35862e+09	3.77612e+09	2.46306e+09	2.73817e+09	2.14827e+09	1.94242e+09	3.87048e+09	3.24643e+09	3.23896e+09
Com_22_pos	PC (18:5e/2:0)	--	C28 H48 N O7 P	541.316	8.455	--	--	--	--	--	--	--	--	--	--	No results	Full match	No results	542.324	3.56573e+09	1.1953e+09	1.56284e+09	4.2925e+08	4.88172e+09	1.68911e+09	5.76258e+09	2.89869e+09	2.3672e+09	1.76877e+09	3.64773e+09	1.4713e+09	3.65798e+09	3.60153e+09	3.62374e+09
Com_27_pos	Oleoyl ethylamide	--	C20 H39 N O	309.303	10.645	--	--	--	--	--	--	--	--	--	--	Full match	No results	No results	310.31	1.12847e+09	1.29171e+07	1.75674e+09	1.78078e+07	2.4203e+09	2.55776e+07	1.35392e+09	2.12995e+07	1.66938e+09	1.86614e+07	1.30234e+09	2.13362e+07	2.90931e+09	3.06968e+09	2.84993e+09
Com_28_pos	2-hydroxy-6-[(8Z,11Z)-pentadeca-8,11,14-trien-1-yl]benzoic acid	--	C22 H30 O3	324.206	9.504	--	--	--	--	--	--	--	--	--	--	Invalid mass	No results	No results	325.213	4.00853e+09	7.57881e+08	1.57549e+09	4.1231e+08	1.56728e+09	5.03358e+08	2.08563e+09	4.99285e+08	1.14799e+09	4.86752e+08	2.30495e+09	5.05526e+08	1.15066e+09	1.29418e+09	1.43551e+09
Com_35_pos	2-(piperidinomethylidene)malononitrile	--	C9 H11 N3	161.096	1.279	--	--	--	--	--	--	--	--	--	--	Full match	No results	No results	162.103	2.93358e+09	2.73129e+08	2.26557e+09	4.03651e+08	3.31537e+09	4.82263e+07	3.16464e+09	3.61743e+08	2.07759e+09	5.56751e+08	3.43682e+09	3.60724e+08	1.34858e+09	1.4588e+09	1.57185e+09
Com_45_pos	3-methyl-5-oxo-5-(4-toluidino)pentanoic acid	--	C13 H17 N O3	257.102	1.278	--	--	--	--	--	--	--	--	--	--	Invalid mass	No match	No match	258.11	1.74313e+09	2.08593e+07	1.12637e+09	1.37344e+07	1.48714e+09	2.03982e+07	2.83991e+09	5.42172e+07	1.38407e+09	2.47266e+07	1.10776e+09	3.00699e+07	1.97651e+08	1.96796e+08	2.39276e+08
Com_46_pos	Hexadecanamide	--	C16 H33 N O	255.256	9.68	--	--	HMDB0012273	LMFA08010009	Lipids and lipid-like molecules	Fatty Acyls	Fatty amides	Fatty Acyls [FA]	Fatty amides [FA08]	Primary amides [FA0801]	Full match	No results	No results	256.263	8.69421e+08	2.31284e+08	1.98724e+09	3.76931e+08	1.12749e+09	3.46509e+08	7.60516e+08	5.45709e+08	8.19908e+08	2.99368e+08	7.61751e+08	3.63589e+08	1.75824e+09	1.73872e+09	1.62164e+09
Com_49_pos	ACar 18:1	--	C25 H48 N O4	425.35	7.705	--	--	--	--	--	--	--	--	--	--	No results	Invalid mass	No results	426.357	1.82238e+08	3.95724e+07	3.23394e+08	8.23461e+07	2.62112e+07	9.96661e+07	5.23005e+08	9.66627e+07	1.93548e+09	1.05776e+09	7.83321e+08	9.94052e+08	1.37885e+09	1.22441e+09	1.08372e+09
Com_56_pos	PC (18:4e/2:0)	--	C28 H50 N O7 P	543.331	8.881	--	--	--	--	--	--	--	--	--	--	No results	Full match	Full match	544.337	4.63582e+08	1.39983e+08	4.18465e+08	1.19792e+08	1.46623e+09	4.57904e+08	1.65533e+09	7.32526e+08	9.16014e+08	5.08004e+08	1.02646e+09	4.4175e+08	1.17424e+09	1.13474e+09	1.08405e+09
Com_80_pos	PC (16:2e/2:0)	--	C26 H50 N O7 P	519.333	8.922	--	--	--	--	--	--	--	--	--	--	No results	Full match	Full match	520.339	3.2794e+08	1.38055e+08	3.77344e+08	1.35446e+08	7.07395e+08	8.24683e+08	8.56233e+08	1.22342e+09	9.97638e+08	9.76323e+08	8.25866e+08	9.06225e+08	8.78762e+08	8.26262e+08	7.5888e+08
Com_85_pos	Prolylleucine	--	C11 H20 N2 O3	228.147	1.442	--	--	--	--	--	--	--	--	--	--	Full match	No results	Full match	229.154	1.19605e+09	3.95221e+08	8.03887e+08	7.24582e+08	9.67423e+08	8.81164e+08	1.0425e+09	1.09278e+09	8.77855e+08	1.38295e+09	1.23659e+09	1.07844e+09	6.77314e+08	7.43369e+08	7.34344e+08
Com_93_pos	3-Amino-4-methylpentanoic acid	--	C6 H13 N O2	131.095	3.031	--	--	HMDB0003640	--	Organic acids and derivatives	Carboxylic acids and derivatives	Amino acids, peptides, and analogues	--	--	--	No results	No results	Full match	132.102	8.94475e+08	1.12539e+09	8.81239e+08	5.94149e+08	4.70964e+08	1.27795e+09	6.16884e+08	9.33886e+08	4.55106e+08	8.30378e+08	3.02887e+08	5.17792e+08	5.15866e+08	3.9947e+08	6.12296e+08
Com_108_pos	Stearamide	Octadecanamide; Stearamide; Stearic acid amide	C18 H37 N O	283.287	10.474	cpd:C13846	--	HMDB0034146	LMFA08010003	Organic acids and derivatives	Carboximidic acids and derivatives	Carboximidic acids	Fatty Acyls [FA]	Fatty amides [FA08]	Primary amides [FA0801]	Full match	No results	No results	284.294	3.37287e+08	7.43722e+06	5.75072e+08	1.15366e+07	4.04401e+08	1.43129e+07	2.87422e+08	1.67525e+07	1.88687e+08	9.31549e+06	2.77924e+08	1.20397e+07	7.00517e+08	7.20519e+08	6.59562e+08
Com_116_pos	PC (18:5e/4:0)	--	C30 H52 N O7 P	569.347	9.08	--	--	--	--	--	--	--	--	--	--	No results	Full match	No results	570.354	3.44616e+08	1.5343e+08	2.38332e+08	7.26618e+07	6.35414e+08	3.37531e+08	6.54121e+08	5.29986e+08	5.06074e+08	3.29555e+08	5.32486e+08	3.29942e+08	6.88197e+08	7.80397e+08	7.52874e+08
Com_130_pos	9-Oxo-ODE	--	C18 H30 O3	294.219	8.128	--	--	HMDB0004669	--	Lipids and lipid-like molecules	Fatty Acyls	Lineolic acids and derivatives	--	--	--	Full match	No results	Full match	295.226	3.2095e+08	8.19472e+06	4.35501e+08	5.37558e+06	6.51402e+08	8.73845e+06	9.89222e+08	1.13375e+07	7.41972e+08	8.29312e+06	3.4628e+08	1.21232e+07	2.26324e+08	2.31386e+08	2.25432e+08
Com_135_pos	Palmitoylcarnitine	--	C23 H45 N O4	399.334	7.581	--	--	HMDB0000222	LMFA07070004	Lipids and lipid-like molecules	Fatty Acyls	Fatty acid esters	Fatty Acyls [FA]	Fatty esters [FA07]	Fatty acyl carnitines [FA0707]	Full match	Not the top hit	Full match	400.341	3.41186e+07	1.76691e+07	1.63602e+08	8.32918e+07	8.20844e+06	6.97938e+07	9.34547e+07	6.00265e+07	4.6724e+08	9.73591e+08	1.94852e+08	1.03689e+09	6.11457e+08	5.46924e+08	4.82368e+08
Com_146_pos	EPK	--	C16 H28 N4 O6	186.102	9.864	--	--	--	--	--	--	--	--	--	--	Invalid mass	No results	No results	187.109	7.93282e+08	1.7744e+08	3.80138e+08	8.80622e+07	4.31924e+08	1.64491e+08	6.12286e+08	9.23997e+07	4.34797e+08	1.70419e+08	8.38928e+08	1.5544e+08	1.808e+08	3.22015e+08	3.75415e+08
Com_161_pos	5-OxoETE	5-OxoETE; (6E,8Z,11Z,14Z)-5-Oxoicosa-6,8,11,14-tetraenoic acid; 5-Oxoeicosatetraenoic acid; 5-Oxoicosatetraenoic acid	C20 H30 O3	318.216	8.14	cpd:C14732	map00590 Arachidonic acid metabolism	HMDB0010217	--	Lipids and lipid-like molecules	Fatty Acyls	Fatty acids and conjugates	--	--	--	Invalid mass	No results	No results	319.224	2.88746e+08	1.55911e+07	4.73011e+08	1.66633e+07	6.8557e+08	1.35999e+07	8.38532e+08	3.37362e+07	6.75692e+08	2.66165e+07	4.69469e+08	2.39702e+07	1.89301e+08	2.47642e+08	2.29931e+08
Com_170_pos	LPE 18:0	--	C23 H48 N O7 P	481.317	10.15	--	--	--	LMGP02050038	--	--	--	Glycerophospholipids [GP]	Glycerophosphoethanolamines [GP02]	Monoacylglycerophosphoethanolamines [GP0205]	No results	Full match	Full match	482.324	2.86874e+08	1.26316e+07	2.01875e+08	8.00106e+06	3.28208e+08	1.65073e+07	3.22247e+08	2.03647e+07	1.90254e+08	1.07378e+07	2.74165e+08	1.33993e+07	5.17473e+08	5.04153e+08	4.89793e+08
Com_184_pos	PC (20:3/20:4)	--	C48 H82 N O8 P	831.564	10.58	--	--	--	--	--	--	--	--	--	--	No results	Invalid mass	No results	832.569	9.27385e+07	570298	1.34934e+08	607035	1.47416e+08	656028	1.44878e+08	842788	1.94359e+08	1.05134e+06	6.24637e+07	436420	4.79753e+08	3.73092e+08	3.12888e+08
Com_208_pos	Monoolein	--	C21 H40 O4	356.292	10.067	--	--	HMDB0011567	--	Lipids and lipid-like molecules	Glycerolipids	Monoradylglycerols	--	--	--	Full match	No results	Full match	357.299	3.98595e+08	3.22568e+07	2.16257e+08	6.69409e+07	4.37614e+08	1.24055e+08	2.34164e+08	2.40848e+08	2.14498e+08	1.28012e+08	4.07547e+08	1.01994e+08	4.45765e+08	4.9343e+08	4.71094e+08
Com_232_pos	2-[(7-methyl-2,3-dihydro-1H-inden-4-yl)oxy]pyridin-3-amine	--	C15 H16 N2 O	223.096	1.254	--	--	--	--	--	--	--	--	--	--	Invalid mass	Invalid mass	No results	224.103	1.6438e+06	3.86062e+06	1.50135e+07	2.02873e+08	1.44727e+07	1.00909e+09	1.25947e+07	7.27091e+08	5.79302e+07	5.39619e+08	2.58788e+08	1.02418e+09	2.34391e+08	2.19556e+08	2.47637e+08
Com_236_pos	PC (14:0e/2:0)	--	C24 H50 N O7 P	495.332	9.219	--	--	--	--	--	--	--	--	--	--	No results	Full match	Full match	496.339	2.61313e+08	7.95264e+07	2.77454e+08	3.5325e+07	2.24887e+08	1.04006e+08	3.03074e+08	1.59439e+08	4.61565e+08	1.36174e+08	3.50638e+08	1.4713e+08	4.11969e+08	4.22294e+08	3.98914e+08
Com_292_pos	PC (20:5e/20:4)	--	C48 H80 N O7 P	813.554	10.581	--	--	--	--	--	--	--	--	--	--	No results	Invalid mass	No results	814.564	7.97569e+07	534219	1.67884e+08	308074	1.10115e+08	966487	1.0725e+08	685404	1.63291e+08	501241	5.93652e+07	384430	3.55597e+08	3.04162e+08	2.29692e+08
Com_299_pos	LSD-d3	--	C20 H22 [2]H3 N3 O	304.238	10.587	--	--	--	--	--	--	--	--	--	--	Invalid mass	No results	No results	305.245	4.8619e+08	1.17618e+07	3.84939e+08	1.40882e+07	4.02915e+08	1.25674e+07	4.57682e+08	1.12114e+07	3.8183e+08	1.2575e+07	4.08906e+08	9.61017e+06	2.75894e+08	3.27853e+08	3.46324e+08
Com_301_pos	ADP-ribose	ADP-ribose; ADP-D-ribose; Adenosine diphosphate ribose	C15 H23 N5 O14 P2	559.071	1.652	cpd:C00301	map00230 Purine metabolism	HMDB0001178	--	Nucleosides, nucleotides, and analogues	Purine nucleotides	Purine nucleotide sugars	--	--	--	No results	No results	Full match	560.078	2.70865e+06	5.1848e+08	1.13773e+07	1.27357e+08	1.6675e+07	3.48634e+08	2.47952e+06	8.2052e+08	2.78179e+06	8.52474e+08	3.28701e+06	5.61417e+08	4.49107e+07	5.55396e+07	5.10322e+07
Com_330_pos	ACar 18:2	--	C25 H46 N O4	423.334	7.42	--	--	--	--	--	--	--	--	--	--	No results	Invalid mass	No results	424.341	5.08713e+07	1.93977e+07	7.43409e+07	2.98957e+07	9.10844e+06	4.47674e+07	1.23101e+08	4.51059e+07	5.38196e+08	6.05383e+08	2.6864e+08	5.90681e+08	3.20018e+08	2.98084e+08	2.83184e+08
Com_333_pos	2-(14,15-Epoxyeicosatrienoyl) glycerol	--	C23 H38 O5	376.261	8.932	--	--	HMDB0013651	--	Lipids and lipid-like molecules	Glycerolipids	Monoradylglycerols	--	--	--	Invalid mass	No results	No results	377.268	1.32644e+08	2.56475e+08	2.84496e+07	2.25401e+08	9.03446e+07	2.81318e+08	1.18899e+07	8.6277e+08	1.9081e+07	6.42189e+08	7.48149e+07	5.85068e+08	1.87317e+08	2.10853e+08	2.2965e+08
Com_358_pos	PC (10:0/10:0)	--	C28 H56 N O8 P	565.374	9.824	--	--	--	LMGP01010380	--	--	--	Glycerophospholipids [GP]	Glycerophosphocholines [GP01]	Diacylglycerophosphocholines [GP0101]	No results	Full match	No results	566.38	8.97672e+07	4.68648e+06	1.97454e+08	3.53544e+06	1.03064e+08	5.47905e+06	1.32287e+08	5.73723e+06	2.67821e+08	8.44097e+06	1.15556e+08	5.07703e+06	3.02839e+08	2.56782e+08	1.98604e+08
Com_386_pos	L-Pipecolate	L-Pipecolate; Pipecolinic acid; Pipecolic acid; 2-Piperidinecarboxylic acid; (S)-Piperidine-2-carboxylic acid	C6 H11 N O2	129.079	1.134	cpd:C00408	map00310 Lysine degradation;map01100 Metabolic pathways;map01110 Biosynthesis of secondary metabolites	HMDB0000716	--	Organic acids and derivatives	Carboxylic acids and derivatives	Amino acids, peptides, and analogues	--	--	--	No results	No results	Full match	130.086	1.52896e+08	4.17163e+08	1.11536e+08	1.78343e+08	4.97132e+07	2.29234e+08	8.38271e+07	2.4048e+08	1.55831e+08	1.89318e+08	1.35463e+08	2.112e+08	1.25665e+08	1.21931e+08	1.33632e+08
Com_415_pos	PC (20:3/22:6)	--	C50 H82 N O8 P	855.563	10.377	--	--	--	--	--	--	--	--	--	--	No results	Invalid mass	No results	856.57	1.12686e+08	455497	1.61912e+08	576672	9.082e+07	1.43075e+06	1.07849e+08	610538	1.95057e+08	1.17561e+06	7.65553e+07	1.13416e+06	2.68618e+08	2.35095e+08	3.59604e+08
Com_419_pos	ACar 22:6	--	C29 H46 N O4	471.334	7.385	--	--	--	--	--	--	--	--	--	--	No results	Invalid mass	No results	472.341	1.1779e+08	4.93415e+07	8.41217e+07	2.53557e+07	2.95327e+07	5.23485e+07	5.64505e+07	4.99569e+07	2.35682e+08	5.49423e+08	2.89728e+08	3.91447e+08	2.66854e+08	2.51271e+08	2.25707e+08
Com_423_pos	D-Fructose 6-phosphate	D-Fructose 6-phosphate; D-Fructose 6-phosphoric acid; Neuberg ester	C6 H13 O9 P	260.029	1.467	cpd:C00085	map00052 Galactose metabolism;map00500 Starch and sucrose metabolism;map00680 Methane metabolism;map00710 Carbon fixation in photosynthetic organisms;map01100 Metabolic pathways;map01120 Microbial metabolism in diverse environments;map01200 Carbon metabolism	HMDB0000124	--	Organic oxygen compounds	Organooxygen compounds	Carbohydrates and carbohydrate conjugates	--	--	--	No results	No results	Full match	261.036	2.2918e+08	2.13275e+07	4.53157e+08	3.11196e+07	1.74701e+08	6.92043e+07	2.67045e+08	5.33102e+07	1.92432e+08	4.45869e+07	2.10626e+08	5.51353e+07	6.89416e+07	7.15772e+07	8.56495e+07
Com_443_pos	2,4-dihydroxyheptadec-16-en-1-yl acetate	--	C19 H36 O4	350.243	9.29	--	--	--	LMFA05000640	--	--	--	Fatty Acyls [FA]	Fatty alcohols [FA05]	_	Invalid mass	No results	No results	351.25	3.47963e+08	1.07996e+08	1.22821e+08	1.64574e+08	1.73504e+08	2.09399e+08	1.0077e+08	3.66994e+08	1.14037e+08	1.3842e+08	1.77292e+08	1.62198e+08	1.46585e+08	1.73641e+08	2.02928e+08
Com_451_pos	PC (4:0/16:4)	--	C28 H48 N O8 P	557.311	7.264	--	--	--	--	--	--	--	--	--	--	No results	Full match	No results	558.318	2.36214e+08	1.05885e+07	1.40563e+08	4.21597e+06	3.26317e+08	1.013e+07	3.81276e+08	1.35505e+07	1.46086e+08	9.47744e+06	1.45793e+08	1.0386e+07	6.06815e+07	6.56929e+07	9.08316e+07
Com_453_pos	N-[2-chloro-6-(trifluoromethoxy)phenyl]-2,2-dimethylpropanamide	--	C12 H13 Cl F3 N O2	295.058	1.244	--	--	--	--	--	--	--	--	--	--	Full match	No results	No results	296.066	2.50454e+08	6.38912e+07	1.4102e+08	2.86536e+07	1.94443e+08	7.4624e+07	3.83223e+08	9.71429e+07	1.86385e+08	8.29772e+07	1.98404e+08	7.12086e+07	2.05709e+08	2.3458e+08	2.25455e+08
Com_464_pos	15-Deoxy-Δ12,14-prostaglandin A1	--	C20 H30 O3	300.208	7.898	--	--	--	--	--	--	--	--	--	--	Invalid mass	No results	No match	301.216	3.28375e+08	1.03685e+07	1.24994e+08	7.51269e+06	2.28362e+08	6.81059e+06	2.5101e+08	8.91581e+06	1.30024e+08	7.34895e+06	1.66853e+08	7.29623e+06	7.49509e+07	7.59177e+07	8.35366e+07
Com_465_pos	PC (20:5e/22:6)	--	C50 H80 N O7 P	837.551	11.036	--	--	--	--	--	--	--	--	--	--	No results	Invalid mass	No results	838.558	5.6791e+07	431070	1.83493e+08	547349	7.07572e+07	983288	5.38025e+07	531308	2.59578e+08	1.05412e+06	4.98555e+07	471761	2.36987e+08	2.05041e+08	3.47887e+08
Com_468_pos	ACar 20:5	--	C27 H44 N O4	445.319	7.17	--	--	--	--	--	--	--	--	--	--	No results	Invalid mass	No results	446.326	1.12145e+08	5.22825e+07	8.65921e+07	5.69614e+07	2.86703e+07	4.11214e+07	8.1572e+07	4.94068e+07	1.85518e+08	6.34071e+08	1.97396e+08	5.36107e+08	1.42072e+08	1.61049e+08	1.58123e+08
Com_475_pos	2-Hydroxyphenylalanine	--	C9 H11 N O3	181.071	1.995	--	--	HMDB0006050	--	Organic acids and derivatives	Carboxylic acids and derivatives	Amino acids, peptides, and analogues	--	--	--	Invalid mass	Invalid mass	No results	182.078	1.18424e+08	3.40465e+08	3.44473e+08	1.10578e+08	8.2885e+07	3.27188e+08	1.11069e+08	2.52954e+08	9.38065e+07	2.36399e+08	1.03709e+08	1.36177e+08	8.36914e+07	9.26458e+07	9.65549e+07
Com_492_pos	ACar 16:1	--	C23 H44 N O4	397.319	7.263	--	--	--	--	--	--	--	--	--	--	No results	Invalid mass	No results	398.326	3.08843e+07	1.69557e+07	7.62886e+07	5.05028e+07	5.29687e+06	4.66958e+07	7.50174e+07	4.0301e+07	3.22092e+08	5.41476e+08	1.465e+08	5.44145e+08	1.77226e+08	1.57039e+08	1.50704e+08
Com_523_pos	YQH	--	C20 H26 N6 O6	446.191	5.638	--	--	--	--	--	--	--	--	--	--	Full match	No results	No results	447.199	1.62502e+08	1.03904e+07	2.5211e+08	1.14109e+07	2.04176e+08	1.57107e+07	2.31912e+08	6.7201e+06	3.78081e+08	1.59624e+07	1.50008e+08	9.36347e+06	8.8411e+07	1.11229e+08	9.92029e+07
Com_608_pos	D-Proline	D-Proline	C5 H9 N O2	115.063	1.405	cpd:C00763	map00330 Arginine and proline metabolism;map01100 Metabolic pathways	HMDB0003411	--	Organic acids and derivatives	Carboxylic acids and derivatives	Amino acids, peptides, and analogues	--	--	--	No results	No results	Full match	116.071	2.33776e+08	1.69283e+08	1.51997e+08	1.11624e+08	3.65432e+07	2.3602e+08	4.02636e+07	2.22691e+08	5.1521e+07	3.14549e+08	5.3917e+07	2.35709e+08	8.34749e+07	9.11268e+07	9.11601e+07
Com_628_pos	PLK	--	C17 H32 N4 O4	339.215	1.349	--	--	--	--	--	--	--	--	--	--	Invalid mass	No results	No results	357.249	5.63862e+06	6.96069e+07	5.75356e+06	4.5012e+07	5.36531e+06	1.86869e+08	8.75218e+06	2.55184e+08	1.29809e+07	4.44561e+08	1.86037e+07	1.47763e+08	4.74058e+07	4.63265e+07	5.32466e+07
Com_653_pos	5-oxoproline	--	C5 H7 N O3	129.043	1.29	--	--	HMDB0000267	--	Organic acids and derivatives	Carboxylic acids and derivatives	Amino acids, peptides, and analogues	--	--	--	No results	No results	Full match	130.05	9.42742e+07	1.58505e+07	2.696e+08	5.95974e+07	4.56435e+07	1.00709e+08	9.7534e+07	3.52777e+07	2.75103e+08	5.19489e+07	1.17947e+08	8.06128e+07	4.06482e+07	4.16078e+07	5.01419e+07
Com_654_pos	LPK	--	C17 H32 N4 O4	356.242	1.355	--	--	--	--	--	--	--	--	--	--	Full match	No results	No results	357.249	3.73667e+06	5.90725e+07	3.891e+06	4.36375e+07	3.66719e+06	1.78168e+08	6.61582e+06	2.43925e+08	1.00488e+07	4.25201e+08	1.47641e+07	1.38596e+08	4.44283e+07	4.4469e+07	4.9349e+07
Com_657_pos	S-Methyl-L-cysteine-S-oxide	--	C4 H9 N O3 S	173.01	1.32	--	--	--	--	--	--	--	--	--	--	Invalid mass	No results	No results	174.017	9.30467e+07	3.10563e+06	1.58349e+08	1.93807e+07	5.91002e+07	8.16151e+06	5.5224e+07	1.9099e+07	2.83272e+08	1.00796e+07	1.58591e+08	3.03826e+07	1.83309e+07	2.00156e+07	2.14461e+07
Com_684_pos	PC (2:0/16:2)	--	C26 H48 N O8 P	533.311	7.454	--	--	--	--	--	--	--	--	--	--	No results	Full match	No results	534.318	3.62428e+07	1.15892e+06	1.02525e+08	499261	1.93618e+08	1.09954e+06	1.61017e+08	1.0599e+06	1.54445e+08	1.50795e+06	2.82742e+07	1.23752e+06	3.16918e+07	2.7513e+07	2.62259e+07
Com_706_pos	2-[(3S)-1-Benzyl-3-pyrrolidinyl]-1,3-benzothiazole	--	C18 H18 N2 S	294.121	4.925	--	--	--	--	--	--	--	--	--	--	Invalid mass	No results	No match	295.129	3.08052e+06	2.59004e+07	7.44898e+06	5.64131e+07	5.23673e+06	3.79724e+08	6.30612e+06	3.81491e+08	7.58522e+06	1.57064e+08	1.13337e+07	8.36242e+07	4.84528e+07	4.90062e+07	5.2179e+07
Com_725_pos	2-[(3S)-1-(4-Fluorobenzyl)-3-pyrrolidinyl]-5-methyl-1H-benzimidazole	--	C19 H20 F N3	309.169	5.109	--	--	--	--	--	--	--	--	--	--	Invalid mass	No results	No results	310.176	2.25015e+07	9.80469e+06	2.2113e+07	1.81275e+06	1.43238e+07	4.41108e+06	1.95586e+07	5.24747e+06	2.49237e+08	4.00622e+06	1.34735e+08	2.28686e+06	8.03725e+07	7.32144e+07	7.78097e+07
Com_728_pos	(2E,4E)-N-(2-methylpropyl)dodeca-2,4-dienamide	--	C16 H29 N O	251.225	8.69	--	--	--	--	--	--	--	--	--	--	Full match	No results	No results	252.232	3.09564e+07	2.00494e+08	1.03943e+08	7.09108e+07	9.18405e+07	2.55753e+08	3.62164e+07	1.17862e+08	6.62921e+07	2.21273e+08	4.91936e+07	2.66149e+08	1.18847e+08	1.21104e+08	1.19774e+08
Com_749_pos	PC (14:1e/2:0)	--	C24 H48 N O7 P	493.316	8.643	--	--	--	--	--	--	--	--	--	--	No results	Full match	Full match	494.324	1.17337e+08	7.31655e+07	1.13616e+08	2.95397e+07	9.54085e+07	8.64139e+07	1.00776e+08	1.93963e+08	1.71331e+08	1.44119e+08	1.32527e+08	1.183e+08	1.30113e+08	1.46041e+08	1.34017e+08
Com_758_pos	Epigallocatechin	--	C15 H14 O7	306.076	1.429	--	--	HMDB0141542	LMPK12020004	Phenylpropanoids and polyketides	Flavonoids	Flavans	Polyketides [PR]	Flavonoids [PK12]	Flavans, Flavanols and Leucoanthocyanidins [PK1202]	No results	Invalid mass	No results	307.083	6.3367e+07	1.67651e+07	2.19505e+08	2.70622e+07	5.5608e+07	4.14309e+07	1.35055e+07	2.4774e+07	1.02075e+08	4.00733e+07	1.50748e+08	2.29508e+07	4.04717e+07	4.0421e+07	4.72234e+07
Com_777_pos	PC (22:3e/18:5)	--	C48 H82 N O7 P	815.568	10.582	--	--	--	--	--	--	--	--	--	--	No results	Invalid mass	No results	816.574	2.43719e+07	357548	5.64141e+07	261581	3.87335e+07	521284	4.31886e+07	612952	9.31103e+07	414680	2.2845e+07	318267	1.25576e+08	1.32059e+08	1.10789e+08
Com_785_pos	PC (18:4e/4:0)	--	C30 H54 N O7 P	571.363	9.506	--	--	--	--	--	--	--	--	--	--	No results	Full match	No results	572.37	2.68394e+07	3.63937e+06	2.15229e+07	4.26307e+06	6.25068e+07	2.63581e+07	6.67726e+07	3.96843e+07	6.81902e+07	2.69075e+07	7.48924e+07	2.5905e+07	1.24039e+08	1.15975e+08	9.53566e+07
Com_790_pos	PC (10:0/11:0)	--	C29 H58 N O8 P	579.389	9.846	--	--	--	--	--	--	--	--	--	--	No results	Full match	No results	580.396	3.48594e+07	1.28139e+06	8.58548e+07	1.31863e+06	5.81654e+07	1.81912e+06	7.94663e+07	2.06798e+06	8.41114e+07	2.07348e+06	4.00942e+07	1.2568e+06	1.23381e+08	1.096e+08	1.0103e+08
Com_795_pos	PC (18:5e/22:6)	--	C48 H76 N O7 P	809.52	10.577	--	--	--	--	--	--	--	--	--	--	No results	Invalid mass	No results	810.528	4.44065e+07	1.18727e+06	7.1498e+07	1.14709e+06	4.26022e+07	853697	2.75153e+07	3.01602e+06	6.07678e+07	810593	2.07896e+07	1.14916e+06	1.2216e+08	1.18686e+08	1.05213e+08
Com_832_pos	ACar 20:1	--	C27 H52 N O4	453.381	8.166	--	--	--	--	--	--	--	--	--	--	No results	Invalid mass	No results	454.388	2.56398e+07	1.38534e+06	5.00276e+07	3.76969e+06	3.8176e+06	5.22458e+06	3.6309e+07	4.46603e+06	1.06113e+08	1.28145e+07	6.10462e+07	1.94575e+07	1.14999e+08	1.05957e+08	9.1114e+07
Com_839_pos	N6,N6,N6-Trimethyl-L-lysine	N6,N6,N6-Trimethyl-L-lysine	C9 H20 N2 O2	188.15	1.217	cpd:C03793	map00310 Lysine degradation	HMDB0001325	--	Organic acids and derivatives	Carboxylic acids and derivatives	Amino acids, peptides, and analogues	--	--	--	Invalid mass	Invalid mass	No results	189.157	1.29403e+07	1.12205e+08	2.17859e+07	8.73532e+07	3.8902e+07	3.13768e+08	4.37724e+07	2.15136e+08	5.78125e+07	2.75254e+08	7.42549e+07	1.88089e+08	6.85336e+07	7.30855e+07	7.73028e+07
Com_845_pos	16,16-Dimethyl prostaglandin A2	--	C22 H34 O4	384.227	7.901	--	--	--	--	--	--	--	--	--	--	Invalid mass	No results	No results	385.234	1.19691e+08	2.52767e+06	8.75741e+07	1.39396e+06	1.48377e+08	2.04879e+06	6.35415e+07	2.66428e+06	1.23865e+08	2.23374e+06	9.26209e+07	2.33095e+06	4.49439e+07	3.67088e+07	4.92566e+07
Com_856_pos	3-(5-phenyl-1,3-oxazol-2-yl)-4-(trifluoromethyl)pyridine	--	C15 H9 F3 N2 O	290.062	3.314	--	--	--	--	--	--	--	--	--	--	Invalid mass	No results	No results	291.07	1.54003e+08	1.4794e+08	1.75798e+08	8.741e+07	1.25507e+08	1.6304e+08	1.17526e+08	1.8892e+08	1.63313e+08	1.57509e+08	1.42402e+08	1.34131e+08	1.07137e+08	1.07305e+08	9.6229e+07
Com_859_pos	DLK	--	C16 H30 N4 O6	374.219	10.14	--	--	--	--	--	--	--	--	--	--	Invalid mass	No results	No results	375.227	1.52718e+08	5.83105e+06	6.12206e+07	4.79836e+06	9.66848e+07	6.16405e+06	1.33848e+08	4.71212e+06	7.75504e+07	6.3823e+06	9.5997e+07	5.1268e+06	8.02082e+07	9.12723e+07	9.77424e+07
Com_862_pos	2-Arachidonoyl glycerol	--	C23 H38 O4	378.276	9.36	--	--	--	LMGL01010028	--	--	--	Glycerolipids [GL]	Monoradylglycerols [GL01]	Monoacylglycerols [GL0101]	Full match	No results	Full match	379.284	3.37722e+07	3.91948e+07	1.98098e+07	7.21445e+07	5.5766e+07	1.24709e+08	1.42131e+07	2.96344e+08	2.84273e+07	2.14834e+08	5.8839e+07	1.66276e+08	9.84807e+07	9.967e+07	1.07461e+08
Com_868_pos	DL-Norvaline	--	C5 H11 N O2	117.079	1.323	--	--	HMDB0013716	--	Organic acids and derivatives	Carboxylic acids and derivatives	Amino acids, peptides, and analogues	--	--	--	No results	No results	Full match	118.086	2.86854e+07	1.16842e+07	1.85773e+08	1.90568e+07	3.14107e+07	1.2218e+07	3.15366e+07	1.33464e+07	9.27414e+07	1.65758e+07	2.28942e+07	1.03503e+07	1.59089e+07	1.93117e+07	2.33656e+07
Com_892_pos	16(R)-HETE	16(R)-HETE; (5Z,8Z,11Z,14Z)-(16R)-16-Hydroxyeicosa-5,8,11,14-tetraenoic acid; (5Z,8Z,11Z,14Z)-(16R)-16-Hydroxyicosa-5,8,11,14-tetraenoic acid	C20 H32 O3	342.217	8.201	cpd:C14778	map00590 Arachidonic acid metabolism	HMDB0004680	--	Lipids and lipid-like molecules	Fatty Acyls	Eicosanoids	--	--	--	Invalid mass	No results	No results	343.224	1.27423e+08	4.94885e+06	8.28051e+07	6.07948e+06	1.37808e+08	4.31906e+06	1.40603e+08	5.74476e+06	9.12764e+07	4.60501e+06	1.10486e+08	5.88709e+06	4.00468e+07	4.71568e+07	5.09126e+07
Com_895_pos	1-Caffeoylquinic Acid	--	C16 H18 O9	354.095	5.224	--	--	HMDB0030652	--	Organic oxygen compounds	Organooxygen compounds	Alcohols and polyols	--	--	--	No results	No results	Full match	355.102	1.20943e+06	1.37828e+06	1.78665e+08	5.69077e+06	1.4371e+06	2.83187e+06	1.23298e+06	2.43923e+06	1.26802e+06	2.09654e+06	1.07146e+06	1.65047e+06	986147	1.24628e+06	1.00692e+06
Com_906_pos	ACar 22:7	--	C29 H44 N O4	469.319	7.299	--	--	--	--	--	--	--	--	--	--	No results	Invalid mass	No results	470.326	9.86753e+07	1.65294e+07	5.47307e+07	1.09876e+06	1.91833e+07	2.83225e+06	3.8043e+07	6.80095e+06	4.37467e+07	1.0637e+07	1.91714e+08	1.56198e+07	7.85744e+07	7.50792e+07	6.59355e+07
Com_913_pos	N-Tetradecanamide	--	C14 H29 N O	227.225	8.854	--	--	--	--	--	--	--	--	--	--	No results	No results	Full match	228.232	5.39872e+07	8.41143e+07	1.22889e+08	8.27184e+07	9.87581e+07	1.02017e+08	5.88874e+07	8.47694e+07	8.83099e+07	9.6709e+07	6.50441e+07	1.06987e+08	1.0075e+08	9.47373e+07	9.36214e+07
Com_923_pos	Tetranor-12(S)-HETE	--	C16 H26 O3	288.17	7.701	--	--	--	--	--	--	--	--	--	--	Invalid mass	No results	No results	289.177	1.01273e+08	5.78495e+06	1.35518e+08	4.01088e+06	1.31194e+08	6.95046e+06	1.15071e+08	7.43915e+06	1.49232e+08	6.68374e+06	1.06846e+08	6.39742e+06	3.13151e+07	2.02209e+07	3.63578e+07
Com_934_pos	PC (14:1e/6:0)	--	C28 H56 N O7 P	549.379	10.174	--	--	--	--	--	--	--	--	--	--	No results	Full match	No results	550.386	3.67664e+07	2.95315e+06	3.7205e+07	1.49498e+06	4.46162e+07	6.92286e+06	5.38115e+07	9.19321e+06	6.3396e+07	6.41273e+06	3.93682e+07	7.06257e+06	9.67411e+07	9.61265e+07	8.71451e+07
Com_947_pos	PC (20:4/20:4)	--	C48 H80 N O8 P	847.557	10.079	--	--	--	LMGP01011052	--	--	--	Glycerophospholipids [GP]	Glycerophosphocholines [GP01]	Diacylglycerophosphocholines [GP0101]	No results	Invalid mass	No results	830.554	3.96412e+07	2.59933e+07	4.62134e+07	1.29307e+06	3.8937e+07	1.94843e+06	2.93688e+07	3.22088e+07	4.12076e+07	628447	2.16003e+07	595678	9.54936e+07	8.97573e+07	7.80078e+07
Com_961_pos	2-methyl-5-pyridin-2-yl-7-(trifluoromethyl)pyrazolo[1,5-a]pyrimidine	--	C13 H9 F3 N4	278.078	1.236	--	--	--	--	--	--	--	--	--	--	Full match	No results	No results	279.085	1.25276e+06	7.7032e+06	1.49612e+06	4.46232e+07	2.1948e+06	2.38899e+08	1.32444e+06	1.69258e+08	4.28438e+06	1.31721e+08	2.28793e+07	2.28456e+08	2.71227e+07	3.01302e+07	3.46067e+07
Com_966_pos	ACar 18:0	--	C25 H50 N O4	427.366	8.047	--	--	--	--	--	--	--	--	--	--	No results	Invalid mass	No results	428.373	2.15343e+07	1.40755e+06	5.54454e+07	5.42331e+06	4.25654e+06	4.63545e+06	2.42647e+07	5.0024e+06	5.02733e+07	1.34482e+07	3.37898e+07	2.95804e+07	9.19629e+07	7.99734e+07	7.10481e+07
Com_992_pos	ACar 22:5	--	C29 H48 N O4	473.35	7.529	--	--	--	--	--	--	--	--	--	--	No results	Invalid mass	No results	474.357	1.10129e+07	4.3422e+06	1.29239e+07	2.1285e+07	5.33875e+06	1.05122e+07	1.19018e+07	1.46488e+07	5.53629e+07	1.35689e+08	6.77563e+07	1.41479e+08	8.94262e+07	8.17481e+07	7.37945e+07
Com_1019_pos	PC (11:0/12:0)	--	C31 H62 N O8 P	607.421	10.015	--	--	--	--	--	--	--	--	--	--	No results	Full match	No results	608.428	1.34307e+07	521076	5.62145e+07	472823	3.46299e+07	599501	3.22452e+07	756630	5.10801e+07	647400	1.89126e+07	541326	8.63032e+07	6.96806e+07	6.46591e+07
Com_1065_pos	D-(+)-Maltose	--	C12 H22 O11	364.098	1.398	--	--	HMDB0000163	--	Organic oxygen compounds	Organooxygen compounds	Carbohydrates and carbohydrate conjugates	--	--	--	Invalid mass	No results	No results	365.105	601853	869490	1.39474e+08	856623	532977	1.42398e+06	977857	1.43178e+06	700792	1.4088e+06	853055	1.22195e+06	590446	626162	701422
Com_1072_pos	Indole	Indole; 2,3-Benzopyrrole	C8 H7 N	117.058	5.184	cpd:C00463	map00380 Tryptophan metabolism;map00400 Phenylalanine, tyrosine and tryptophan biosynthesis;map01100 Metabolic pathways;map01110 Biosynthesis of secondary metabolites	HMDB0035924	--	Organoheterocyclic compounds	Heteroaromatic compounds		--	--	--	Full match	No results	No results	118.065	6.10051e+07	1.19412e+08	1.02593e+08	4.99704e+07	3.69341e+07	1.13381e+08	3.92303e+07	1.04202e+08	3.40658e+07	1.14857e+08	4.58599e+07	6.52253e+07	4.3334e+07	4.25815e+07	4.3248e+07
Com_1081_pos	LPE 20:1	--	C25 H50 N O7 P	507.332	10.33	--	--	--	LMGP02050046	--	--	--	Glycerophospholipids [GP]	Glycerophosphoethanolamines [GP02]	Monoacylglycerophosphoethanolamines [GP0205]	No results	Full match	No results	508.34	4.83898e+07	2.21438e+06	2.6129e+07	805747	4.83021e+07	1.98089e+06	4.15295e+07	2.05375e+06	3.44593e+07	1.33359e+06	3.88954e+07	1.80523e+06	7.95414e+07	8.15627e+07	6.49532e+07
Com_1105_pos	Chlorogenic acid	Chlorogenate; Chlorogenic acid; Caffeoyl quinic acid; trans-5-O-Caffeoyl-D-quinate	C16 H18 O9	376.076	5.225	cpd:C00852	map01110 Biosynthesis of secondary metabolites	HMDB0003164	--	Organic oxygen compounds	Organooxygen compounds	Alcohols and polyols	--	--	--	Invalid mass	No results	No results	377.084	548673	797624	1.3195e+08	4.55625e+06	639038	1.93156e+06	459435	1.55061e+06	553129	1.43172e+06	436879	1.19096e+06	472420	731452	525584
Com_1157_pos	D-Fructose 1,6-bisphosphate	D-Fructose 1,6-bisphosphate	C6 H14 O12 P2	339.996	1.55	cpd:C00354	map00400 Phenylalanine, tyrosine and tryptophan biosynthesis;map00680 Methane metabolism;map00710 Carbon fixation in photosynthetic organisms;map01100 Metabolic pathways;map01110 Biosynthesis of secondary metabolites;map01120 Microbial metabolism in diverse environments;map01130 Biosynthesis of antibiotics;map01200 Carbon metabolism	HMDB0001058	--	Organic oxygen compounds	Organooxygen compounds	Carbohydrates and carbohydrate conjugates	--	--	--	No results	No results	Full match	322.992	1.00787e+08	4.02837e+06	9.47809e+06	3.09571e+06	2.56157e+06	5.42954e+06	9.10469e+07	5.69331e+06	4.18278e+07	5.08584e+06	8.47465e+07	4.53115e+06	1.13743e+07	7.18494e+06	9.13899e+06
Com_1160_pos	PC (14:1/14:1)	--	C36 H68 N O8 P	673.468	10.567	--	--	--	LMGP01010523	--	--	--	Glycerophospholipids [GP]	Glycerophosphocholines [GP01]	Diacylglycerophosphocholines [GP0101]	No results	Full match	No results	674.474	2.07331e+07	415790	5.22818e+07	323631	2.66617e+07	284013	2.67512e+07	310761	3.55716e+07	341807	2.4288e+07	292113	7.26229e+07	7.18514e+07	6.57817e+07
Com_1168_pos	ACar 20:4	--	C27 H46 N O4	447.334	7.403	--	--	--	--	--	--	--	--	--	--	No results	Invalid mass	No results	448.341	1.78655e+07	1.03516e+07	3.0282e+07	1.40844e+07	1.4821e+07	1.26176e+07	3.33936e+07	2.0426e+07	6.87824e+07	1.65169e+08	7.00972e+07	1.24131e+08	7.19602e+07	7.00468e+07	6.17565e+07
Com_1192_pos	5-[(4-methoxybenzyl)amino]-2,3-dihydro-1,3,4-thiadiazole-2-thione	--	C10 H11 N3 O S2	275.015	1.199	--	--	--	--	--	--	--	--	--	--	Invalid mass	No results	No results	276.023	700653	1.03234e+08	720695	5.60885e+07	675998	1.52482e+08	730767	1.5856e+08	1.19512e+06	1.55864e+08	2.37729e+06	9.82024e+07	1.21022e+07	1.44687e+07	1.3928e+07
Com_1204_pos	ACar 5:0	--	C12 H24 N O4	245.163	5.211	--	--	--	--	--	--	--	--	--	--	No results	Invalid mass	No match	246.17	4.4731e+07	1.97067e+07	1.18021e+08	2.11279e+07	7.44833e+07	1.83033e+07	7.4059e+07	2.17524e+07	9.59514e+07	2.63002e+07	9.17624e+07	1.55487e+07	3.94431e+07	3.79324e+07	4.06024e+07
Com_1207_pos	Phosphocholine	Choline phosphate; Phosphorylcholine; Phosphocholine; O-Phosphocholine	C5 H14 N O4 P	183.063	9.423	cpd:C00588	map00564 Glycerophospholipid metabolism;map01100 Metabolic pathways	HMDB0001565	--	Organic nitrogen compounds	Organonitrogen compounds	Quaternary ammonium salts	--	--	--	No results	Invalid mass	No results	184.071	2.96978e+07	1.09865e+07	3.00419e+07	5.82992e+06	3.1578e+07	2.86314e+07	3.48911e+07	4.0574e+07	4.50316e+07	2.94663e+07	2.77166e+07	2.22665e+07	6.88977e+07	6.37185e+07	5.60626e+07
Com_1227_pos	Progesterone	Progesterone; 4-Pregnene-3,20-dione	C21 H30 O2	314.224	8.139	cpd:C00410	map01100 Metabolic pathways	HMDB0001830	LMST02030159	Lipids and lipid-like molecules	Steroids and steroid derivatives	Pregnane steroids	Sterols [ST]	Steroids [ST02]	C21 steroids (gluco/mineralocorticoids, progestogins) and derivatives [ST0203]	No results	No results	Full match	315.232	4.42627e+07	2.34338e+06	5.71903e+07	2.40806e+06	8.15736e+07	4.39431e+06	1.04822e+08	5.57895e+06	8.94842e+07	4.49323e+06	9.45091e+07	4.07569e+06	2.90375e+07	3.12633e+07	4.58046e+07
Com_1244_pos	PC (14:1e/5:0)	--	C27 H54 N O7 P	535.363	10.004	--	--	--	--	--	--	--	--	--	--	No results	Full match	No results	536.37	3.51311e+07	2.19533e+06	2.90165e+07	793966	3.85516e+07	1.80087e+06	3.65379e+07	2.71164e+06	3.18713e+07	2.41554e+06	2.66795e+07	2.9018e+06	6.64245e+07	6.43933e+07	5.41229e+07
Com_1262_pos	tert-Butyl N-[1-(aminocarbonyl)-3-methylbutyl]carbamate	--	C11 H22 N2 O3	230.163	5.237	--	--	--	--	--	--	--	--	--	--	Full match	No results	No results	231.17	4.36798e+06	1.39302e+07	5.08321e+07	1.04717e+07	2.27469e+07	6.58913e+07	9.94275e+06	1.75984e+08	4.81998e+06	5.03423e+07	7.51242e+06	3.52203e+07	1.97765e+07	1.97066e+07	1.87002e+07
Com_1271_pos	PC (22:4e/16:4)	--	C46 H78 N O7 P	787.538	10.572	--	--	--	--	--	--	--	--	--	--	No results	Invalid mass	No results	788.544	1.6477e+07	366379	3.729e+07	475864	2.0948e+07	496990	1.54658e+07	561124	3.49475e+07	478090	8.15318e+06	304022	6.40752e+07	6.41558e+07	4.87225e+07
Com_1275_pos	Octadeca-11E,13E,15Z-trienoic acid	--	C18 H30 O2	278.224	9.572	--	--	--	LMFA01030777	--	--	--	Fatty Acyls [FA]	Fatty Acids and Conjugates [FA01]	Unsaturated fatty acids [FA0103]	No results	No results	Full match	279.231	8.81804e+07	8.85514e+06	3.36415e+07	6.54578e+06	4.06371e+07	8.50406e+06	8.95354e+07	1.25487e+07	3.87557e+07	9.95177e+06	5.10566e+07	8.1632e+06	4.20638e+07	3.88685e+07	4.09553e+07
Com_1278_pos	Hexanoylcarnitine	--	C13 H25 N O4	259.178	5.476	--	--	HMDB0000756	LMFA07070070	Lipids and lipid-like molecules	Fatty Acyls	Fatty acid esters	Fatty Acyls [FA]	Fatty esters [FA07]	Fatty acyl carnitines [FA0707]	Full match	Not the top hit	No results	260.186	8.50696e+06	9.78483e+06	1.08966e+08	5.93274e+07	1.3646e+07	2.47419e+07	2.70525e+07	3.12492e+07	1.04899e+08	8.60921e+07	7.00154e+07	4.73559e+07	3.33987e+07	2.98953e+07	2.90865e+07
Com_1293_pos	PC (22:6e/22:6)	--	C52 H82 N O7 P	863.566	11.212	--	--	--	--	--	--	--	--	--	--	No results	Invalid mass	No results	864.573	3.98203e+07	373166	3.29429e+07	398489	1.77511e+07	536593	1.30297e+07	509339	3.43989e+07	741497	1.29277e+07	487763	6.23504e+07	5.52734e+07	4.51154e+07
Com_1307_pos	6 β-Hydroxycortisol	--	C21 H30 O6	360.191	6.534	--	--	--	--	--	--	--	--	--	--	Invalid mass	No results	No results	361.198	8.3051e+07	2.1255e+06	5.27516e+07	1.64723e+06	8.10686e+07	1.86932e+06	9.20157e+07	2.18526e+06	8.1153e+07	1.71709e+06	6.75572e+07	2.00365e+06	9.91135e+06	7.31089e+06	1.03383e+07
Com_1318_pos	Guanosine	Guanosine	C10 H13 N5 O5	283.091	3.348	cpd:C00387	map00230 Purine metabolism;map01100 Metabolic pathways	HMDB0000133	--	Nucleosides, nucleotides, and analogues	Purine nucleosides		--	--	--	No results	Full match	Full match	284.099	3.11079e+07	9.69954e+06	5.34875e+07	1.41183e+07	1.94082e+07	2.17374e+07	5.13506e+07	2.15373e+07	1.11479e+08	2.08573e+07	3.73612e+07	1.64091e+07	2.40981e+07	2.30769e+07	2.4928e+07
Com_1325_pos	Avocadyne 1-acetate	--	C19 H34 O4	348.227	8.043	--	--	HMDB0031048	LMFA05000644	Lipids and lipid-like molecules	Fatty Acyls	Fatty alcohols	Fatty Acyls [FA]	Fatty alcohols [FA05]	_	Invalid mass	No results	No results	349.234	2.86067e+07	980232	7.08662e+07	458608	7.69459e+07	892090	9.36016e+07	740726	5.37452e+07	1.09014e+06	3.36934e+07	623111	1.96612e+07	1.91936e+07	2.11879e+07
Com_1401_pos	7-Ketocholesterol	--	C27 H44 O2	400.334	11.055	--	--	HMDB0000501	--	Lipids and lipid-like molecules	Steroids and steroid derivatives	Cholestane steroids	--	--	--	No results	No results	Full match	401.341	1.26134e+07	455727	5.07751e+07	305090	4.12887e+07	509281	3.81792e+07	591762	7.25852e+07	480644	2.78274e+07	565529	4.68711e+07	6.95435e+07	6.51774e+07
Com_1411_pos	PC (9:0/16:2)	--	C33 H62 N O8 P	631.421	10.122	--	--	--	--	--	--	--	--	--	--	No results	Full match	No results	632.428	1.28111e+07	1.47273e+06	5.34096e+07	1.28528e+06	2.42484e+07	1.45898e+06	2.04688e+07	2.44491e+06	6.91703e+07	1.67399e+06	1.8681e+07	1.12502e+06	5.52629e+07	4.30084e+07	3.83436e+07
Com_1447_pos	ACar 18:3	--	C25 H44 N O4	421.319	7.301	--	--	--	--	--	--	--	--	--	--	No results	Invalid mass	No results	422.326	3.34281e+07	1.7246e+06	3.29633e+07	1.43376e+06	1.33521e+07	1.55112e+06	7.15136e+07	2.32804e+06	8.73714e+07	1.61678e+07	1.01027e+08	1.70996e+07	4.69219e+07	4.58255e+07	4.01278e+07
Com_1454_pos	PC (14:1e/3:0)	--	C25 H50 N O7 P	507.332	9.042	--	--	--	--	--	--	--	--	--	--	No results	Full match	No results	508.339	3.24368e+07	2.12485e+07	3.20049e+07	1.11885e+07	2.98645e+07	5.02228e+07	4.14647e+07	9.03917e+07	6.18604e+07	6.09746e+07	4.6189e+07	4.63572e+07	5.32669e+07	5.96011e+07	5.75872e+07
Com_1455_pos	PC (18:3e/2:0)	--	C28 H52 N O7 P	545.347	9.213	--	--	--	--	--	--	--	--	--	--	No results	Full match	No results	546.354	1.49923e+07	4.16946e+06	1.81148e+07	2.30294e+06	4.50366e+07	1.19787e+07	4.20419e+07	1.84998e+07	2.87623e+07	1.02249e+07	2.87737e+07	9.82841e+06	5.32569e+07	5.06723e+07	4.83456e+07
Com_1492_pos	N-(4-butyl-2-methylphenyl)-N'-[4-(4-methylpiperazino)phenyl]urea	--	C23 H32 N4 O	380.253	7.326	--	--	--	--	--	--	--	--	--	--	Invalid mass	No results	No results	381.261	4.15549e+06	316709	3.78602e+07	473262	7.36307e+06	642170	7.95577e+07	549311	6.06312e+07	537898	3.62909e+06	548253	9.58279e+06	9.31941e+06	9.28428e+06
Com_1519_pos	PC (11:0/11:0)	--	C30 H60 N O8 P	593.405	9.823	--	--	--	LMGP01010407	--	--	--	Glycerophospholipids [GP]	Glycerophosphocholines [GP01]	Diacylglycerophosphocholines [GP0101]	No results	Full match	No results	616.394	2.53076e+07	1.69932e+06	5.92024e+07	1.07266e+06	3.47165e+07	1.89641e+06	4.03634e+07	2.12352e+06	7.68049e+07	2.43588e+06	4.45706e+07	1.56037e+06	3.56441e+07	6.26097e+07	6.11161e+07
Com_1527_pos	2-(2-thienyl)-1,3-thiazole-4-carboxylic acid	--	C8 H5 N O2 S2	210.97	1.319	--	--	--	--	--	--	--	--	--	--	Invalid mass	No results	No results	211.978	2.90565e+07	7.15475e+06	5.25148e+07	2.27888e+07	2.60793e+07	2.06164e+07	3.73802e+07	3.26692e+07	9.10246e+07	2.1974e+07	5.80757e+07	3.1778e+07	2.36661e+07	2.41296e+07	1.84981e+07
Com_1538_pos	ACar 17:1	--	C24 H46 N O4	411.334	7.485	--	--	--	--	--	--	--	--	--	--	No results	Invalid mass	No results	412.341	8.54415e+06	3.62945e+06	1.9623e+07	7.368e+06	1.48526e+06	7.45139e+06	1.35349e+07	6.72782e+06	7.10196e+07	8.09263e+07	3.56359e+07	7.01483e+07	4.94608e+07	4.58963e+07	4.18721e+07
Com_1556_pos	11-Deoxy prostaglandin F1α	--	C20 H36 O4	362.243	8.312	--	--	--	--	--	--	--	--	--	--	Invalid mass	No results	No results	363.25	955367	242679	3.16032e+07	475627	4.46904e+06	893835	7.5635e+07	354137	5.97779e+07	279778	1.37105e+06	221996	1.51106e+07	1.19705e+07	1.20959e+07
Com_1559_pos	1,4-dihydroxyheptadec-16-en-2-yl acetate	--	C19 H36 O4	310.25	9.147	--	--	--	LMFA05000641	--	--	--	Fatty Acyls [FA]	Fatty alcohols [FA05]	_	Invalid mass	No results	No results	311.257	2.21356e+07	1.37449e+07	1.19123e+07	1.87144e+07	2.91917e+07	3.58421e+07	1.20321e+07	8.88034e+07	1.23587e+07	3.11413e+07	1.66233e+07	2.33039e+07	4.84738e+07	4.52625e+07	4.43649e+07
Com_1579_pos	7-(2-thienyl)[1,2,4]triazolo[4,3-a]pyrimidine	--	C9 H6 N4 S	224.008	1.464	--	--	--	--	--	--	--	--	--	--	Invalid mass	No results	No results	225.016	4.97181e+07	5.98546e+06	5.72301e+07	8.18578e+06	1.46094e+07	2.04979e+07	7.39701e+07	1.69023e+07	4.39183e+07	1.27733e+07	5.96789e+07	1.35831e+07	1.73025e+07	2.08648e+07	2.2136e+07
Com_1594_pos	17(S)-HETE	--	C20 H32 O3	160.116	9.5	--	--	--	--	--	--	--	--	--	--	Invalid mass	No results	No results	161.123	2.46041e+07	6.84815e+06	1.92377e+07	6.53668e+06	2.00775e+07	7.33961e+06	4.16017e+07	6.75863e+06	2.65928e+07	6.40584e+06	8.89016e+07	1.0813e+07	2.04031e+07	2.34874e+07	2.40616e+07
Com_1622_pos	11-Epiprostaglandin E1	--	C20 H34 O5	336.227	7.595	--	--	--	--	--	--	--	--	--	--	Invalid mass	No results	No results	337.234	3.98732e+07	3.16613e+06	5.39381e+07	3.95655e+06	4.33246e+07	4.48862e+06	7.18977e+07	8.52228e+06	5.66632e+07	5.2986e+06	4.68933e+07	5.25833e+06	1.97446e+07	1.46439e+07	1.37584e+07
Com_1637_pos	PC (12:0/13:1)	--	C33 H64 N O8 P	633.437	10.159	--	--	--	--	--	--	--	--	--	--	No results	Full match	No results	634.444	1.18074e+07	311281	3.16205e+07	204395	1.92805e+07	355503	1.84988e+07	423129	4.72386e+07	294307	1.95987e+07	253785	4.55326e+07	4.61666e+07	3.70922e+07
Com_1659_pos	(±)5(6)-DiHET	--	C20 H34 O4	320.232	9.505	--	--	--	--	--	--	--	--	--	--	Invalid mass	No results	No results	321.24	1.46758e+07	4.90392e+06	1.38528e+07	4.74149e+06	1.32119e+07	5.29943e+06	3.61048e+07	4.486e+06	2.33583e+07	4.01548e+06	8.40517e+07	8.54914e+06	1.32969e+07	1.52515e+07	1.66693e+07
Com_1661_pos	L-Threonic acid-1,4-lactone	--	C4 H6 O4	118.028	1.465	--	--	HMDB0000940	--	Organoheterocyclic compounds	Lactones	Gamma butyrolactones	--	--	--	Invalid mass	No results	No results	119.035	6.15956e+07	4.42635e+07	4.40376e+07	6.47638e+07	4.82744e+07	1.05004e+08	4.09098e+07	9.38475e+07	4.99755e+07	8.17338e+07	4.80024e+07	7.43999e+07	4.3637e+07	4.21839e+07	4.77224e+07
Com_1668_pos	Sedanolide	--	C12 H18 O2	410.243	8.264	--	--	HMDB0034450	--	Organoheterocyclic compounds	Isobenzofurans		--	--	--	Invalid mass	No results	No match	411.25	3.0746e+06	837321	2.87383e+07	495989	3.75786e+06	926730	6.88096e+07	1.06761e+06	4.09279e+07	758913	2.85069e+06	671390	1.15848e+07	1.14965e+07	1.12976e+07
Com_1688_pos	Oleoyl ethanolamide	--	C20 H39 N O2	307.287	10.171	--	--	HMDB0002088	--	Organic nitrogen compounds	Organonitrogen compounds	Amines	--	--	--	Invalid mass	No results	No results	308.294	2.05879e+07	1.42315e+06	3.37943e+07	1.67249e+06	4.70881e+07	2.32088e+06	2.30211e+07	2.38094e+06	3.27871e+07	1.84272e+06	2.66433e+07	1.74907e+06	4.3414e+07	4.57782e+07	4.41211e+07
Com_1717_pos	PC (3:0/4:0)	--	C15 H30 N O8 P	383.171	5.116	--	--	--	--	--	--	--	--	--	--	No results	Full match	No results	384.178	3.14973e+07	893803	2.79705e+07	525742	3.98339e+07	1.00842e+06	6.58169e+07	1.4879e+06	3.72553e+07	875687	2.02705e+07	627575	1.61374e+07	1.48375e+07	1.50407e+07
Com_1732_pos	PC (16:0/18:5)	--	C42 H74 N O8 P	751.515	10.599	--	--	--	--	--	--	--	--	--	--	No results	Full match	No results	752.522	5.79025e+07	1.96459e+07	1.53513e+07	6.1645e+06	9.82429e+06	8.01621e+06	4.46161e+07	5.14047e+06	1.50857e+07	1.0662e+07	5.11564e+06	6.84399e+06	3.1204e+07	2.0436e+07	1.76272e+07
Com_1760_pos	1-[2-(2,5-dimethyl-1H-pyrrol-1-yl)-4-nitrophenyl]-1H-imidazole	--	C15 H14 N4 O2	282.108	5.295	--	--	--	--	--	--	--	--	--	--	Invalid mass	No results	No results	283.115	4.91473e+07	2.60569e+06	4.85608e+07	1.31598e+06	4.02779e+07	3.52354e+06	6.36156e+07	5.00127e+06	5.34003e+07	2.63653e+06	3.59286e+07	1.96608e+06	2.24565e+07	2.2237e+07	2.08576e+07
Com_1812_pos	ELK	--	C17 H32 N4 O6	776.469	7.787	--	--	--	--	--	--	--	--	--	--	Invalid mass	No results	No results	389.241	1.77072e+06	1.49101e+06	4.7718e+06	490689	1.26155e+06	1.16471e+06	1.79557e+06	1.16265e+06	5.73895e+07	2.15047e+06	2.33082e+07	1.87826e+06	3.90137e+07	3.78803e+07	3.16385e+07
Com_1869_pos	PC (18:2e/2:0)	--	C28 H54 N O7 P	547.363	9.663	--	--	--	--	--	--	--	--	--	--	No results	Full match	Full match	548.371	1.40414e+07	663599	9.40067e+06	407641	3.5073e+07	1.79531e+06	3.76008e+07	3.01807e+06	2.22072e+07	1.87449e+06	1.97562e+07	2.15548e+06	2.23117e+07	4.62774e+07	4.18043e+07
Com_1878_pos	Guanosine monophosphate	GMP; Guanosine 5'-phosphate; Guanosine monophosphate; Guanosine 5'-monophosphate; Guanylic acid	C10 H14 N5 O8 P	363.057	1.754	cpd:C00144	map00230 Purine metabolism;map01100 Metabolic pathways	HMDB0001397	--	Nucleosides, nucleotides, and analogues	Purine nucleotides	Purine ribonucleotides	--	--	--	No results	No results	Full match	364.065	4.88676e+07	2.10157e+07	3.73471e+07	1.78562e+07	2.90744e+07	2.9829e+07	5.73055e+07	3.78981e+07	2.45082e+07	3.56222e+07	3.23394e+07	1.92225e+07	2.37743e+07	3.6688e+07	2.77152e+07
Com_1879_pos	ACar 18:4	--	C25 H42 N O4	419.303	6.993	--	--	--	--	--	--	--	--	--	--	No results	Invalid mass	No results	420.311	9.58953e+06	6.489e+06	7.05191e+06	7.82004e+06	2.62699e+06	5.10926e+06	9.09558e+06	6.39492e+06	1.39531e+07	8.19225e+07	1.76437e+07	9.03252e+07	7.14953e+06	1.14188e+07	1.02752e+07
Com_1935_pos	Diacetoxyscirpenol	Diacetoxyscirpenol	C19 H26 O7	348.155	5.674	cpd:C09662	--	HMDB0035104	--	Lipids and lipid-like molecules	Prenol lipids	Sesquiterpenoids	--	--	--	Invalid mass	No results	No results	349.162	1.9925e+07	3.80327e+06	3.07903e+07	5.65649e+06	2.16806e+07	3.05321e+06	3.58183e+07	1.35454e+06	6.41323e+07	4.54529e+06	1.39348e+07	1.53223e+06	1.15329e+07	1.19343e+07	1.70362e+07
Com_1945_pos	PC (17:0/18:4)	--	C43 H78 N O8 P	767.546	11.641	--	--	--	--	--	--	--	--	--	--	No results	Full match	No results	768.553	1.21086e+07	5.72175e+06	1.86694e+07	503357	9.23493e+06	819247	6.79271e+06	3.05597e+06	2.34631e+07	926878	1.27475e+07	606942	3.47971e+07	2.79463e+07	2.28783e+07
Com_1949_pos	PC (17:0/18:5)	--	C43 H76 N O8 P	765.53	11.691	--	--	--	--	--	--	--	--	--	--	No results	Full match	No results	766.537	2.11221e+07	5.45377e+06	1.41032e+07	1.98331e+06	7.4065e+06	6.33328e+06	1.39579e+07	8.57665e+06	1.19929e+07	6.68793e+06	8.32519e+06	4.85258e+06	3.47231e+07	1.95257e+07	1.97249e+07
Com_2014_pos	Lysopc 18:2	--	C26 H50 N O7 P	519.331	9.604	--	--	--	LMGP01050137	--	--	--	Glycerophospholipids [GP]	Glycerophosphocholines [GP01]	Monoacylglycerophosphocholines [GP0105]	No results	No results	Full match	520.338	2.15471e+07	4.12847e+06	1.84711e+07	139855	2.55216e+06	2.9564e+07	2.83571e+06	4.33203e+07	6.05219e+07	2.52766e+07	3.99334e+07	4.15842e+07	3.0923e+06	3.41986e+06	3.13788e+06
Com_2017_pos	Testosterone	Testosterone; 17beta-Hydroxy-4-androsten-3-one	C19 H28 O2	288.208	9.211	cpd:C00535	map01100 Metabolic pathways;map01120 Microbial metabolism in diverse environments	HMDB0002833	LMST02020002	Lipids and lipid-like molecules	Steroids and steroid derivatives	Sulfated steroids	Sterols [ST]	Steroids [ST02]	C19 steroids (androgens) and derivatives [ST0202]	Full match	No results	Full match	289.216	4.57e+07	6.19219e+06	1.50005e+07	3.58221e+06	1.06885e+07	3.27516e+06	1.33863e+07	4.20837e+06	9.59442e+06	3.92689e+06	1.45774e+07	3.18861e+06	1.06577e+07	1.11339e+07	1.39305e+07
Com_2027_pos	Alloxan	--	C4 H4 N2 O5	160.013	1.083	--	--	HMDB0002818	--	Organoheterocyclic compounds	Diazines	Pyrimidines and pyrimidine derivatives	--	--	--	No results	No results	Full match	161.02	2.70797e+07	4.40764e+07	2.49328e+07	4.14576e+07	1.74033e+07	9.02394e+07	2.49888e+07	8.72138e+07	2.03835e+07	8.3571e+07	3.17189e+07	7.58513e+07	2.75516e+07	3.27071e+07	3.6673e+07
Com_2088_pos	PC (14:0e/3:0)	--	C25 H52 N O7 P	509.348	9.691	--	--	--	--	--	--	--	--	--	--	No results	Full match	Full match	532.337	2.4244e+07	3.15263e+06	2.13185e+07	1.16961e+06	2.13566e+07	3.41082e+06	1.87741e+07	4.35834e+06	2.73784e+07	3.84594e+06	2.64213e+07	5.60621e+06	3.16617e+07	3.16662e+07	2.98831e+07
Com_2123_pos	PC (20:4/20:5)	--	C48 H78 N O8 P	827.537	9.975	--	--	--	--	--	--	--	--	--	--	No results	Invalid mass	No results	828.543	806520	266920	1.49893e+07	973260	1.3227e+07	995946	9.39993e+06	472648	1.19403e+07	310749	734736	334745	3.09988e+07	1.91093e+07	1.63021e+07
Com_2150_pos	Linolelaidic Acid (C18:2N6T)	--	C18 H32 O2	280.24	10.06	--	--	--	--	--	--	--	--	--	--	No results	No results	Full match	281.247	2.58591e+07	2.67301e+06	1.54947e+07	2.35341e+06	2.08041e+07	3.12311e+06	3.25819e+07	3.67933e+06	2.68062e+07	3.06253e+06	2.48888e+07	2.943e+06	3.04156e+07	2.20787e+07	3.73831e+07
Com_2164_pos	Sunitinib	--	C22 H27 F N4 O2	436.171	5.523	--	--	HMDB0015397	--	Organoheterocyclic compounds	Indoles and derivatives	Indolines	--	--	--	Invalid mass	No results	No results	437.178	4.16233e+07	1.27756e+06	2.97293e+07	1.72488e+06	3.50446e+07	2.40271e+06	3.0006e+07	2.27612e+06	3.25541e+07	2.30927e+06	2.13467e+07	1.76614e+06	1.34854e+07	1.7757e+07	1.67526e+07
Com_2175_pos	Palmitoleic Acid	(9Z)-Hexadecenoic acid; Palmitoleic acid; cis-9-Hexadecenoic acid; (9Z)-Hexadec-9-enoate	C16 H30 O2	276.208	7.843	cpd:C08362	map00061 Fatty acid biosynthesis	HMDB0012328	LMFA01030056	Lipids and lipid-like molecules	Fatty Acyls	Fatty acids and conjugates	Fatty Acyls [FA]	Fatty Acids and Conjugates [FA01]	Unsaturated fatty acids [FA0103]	Invalid mass	No results	No results	277.216	4.13998e+07	2.18531e+06	2.05204e+07	1.45492e+06	3.39682e+07	2.51506e+06	3.63739e+07	2.86574e+06	2.68012e+07	2.62287e+06	2.34496e+07	2.34096e+06	1.06487e+07	1.05927e+07	1.28285e+07
Com_2183_pos	Adenine	Adenine; 6-Aminopurine	C5 H5 N5	135.054	1.423	cpd:C00147	map00230 Purine metabolism;map01100 Metabolic pathways	HMDB0000034	--	Organoheterocyclic compounds	Imidazopyrimidines	Purines and purine derivatives	--	--	--	No results	No results	Full match	136.062	1.52616e+07	7.6412e+06	5.11127e+07	6.46454e+06	1.6204e+07	1.07796e+07	1.70823e+07	1.02344e+07	1.32816e+07	9.42785e+06	7.78133e+06	8.50014e+06	8.9869e+06	9.07508e+06	9.71865e+06
Com_2243_pos	GNH	--	C12 H18 N6 O5	326.134	5.472	--	--	--	--	--	--	--	--	--	--	Full match	No results	No results	327.141	3.85799e+07	1.25441e+06	3.12892e+07	672580	3.76662e+07	1.35759e+06	2.89853e+07	1.95147e+06	4.80875e+07	1.53488e+06	2.14427e+07	1.49287e+06	1.66537e+07	1.57908e+07	1.47149e+07
Com_2255_pos	7-methyl-3-nitroimidazo[1,2-a]pyridine	--	C8 H7 N3 O2	199.033	1.188	--	--	--	--	--	--	--	--	--	--	Invalid mass	No results	No results	200.041	2.8269e+06	6.01923e+06	3.28935e+07	2.21531e+07	1.78954e+06	7.52031e+06	2.1301e+06	1.27587e+07	5.18371e+07	8.03313e+06	3.40833e+07	7.05196e+06	1.28031e+07	1.39755e+07	1.69767e+07
Com_2257_pos	Ala-Leu	--	C9 H18 N2 O3	202.132	5.078	--	--	HMDB0028691	--	Organic acids and derivatives	Carboxylic acids and derivatives	Amino acids, peptides, and analogues	--	--	--	No results	Full match	Full match	203.139	6.77044e+06	7.54145e+06	4.68564e+07	7.52912e+06	1.98904e+07	4.18363e+07	1.3584e+07	7.69638e+07	4.39247e+06	2.35492e+07	8.41925e+06	1.67677e+07	1.20636e+07	1.13616e+07	1.31965e+07
Com_2283_pos	PE (5:0/13:1)	--	C23 H44 N O8 P	493.28	7.74	--	--	--	--	--	--	--	--	--	--	No results	Full match	No results	494.287	1.49476e+07	878120	4.76682e+07	553522	2.3223e+07	1.27134e+06	3.42192e+07	1.40588e+06	3.6078e+07	1.60445e+06	1.99478e+07	1.29284e+06	1.27268e+07	1.3162e+07	1.37243e+07
Com_2327_pos	INK	--	C16 H31 N5 O5	188.113	1.952	--	--	--	--	--	--	--	--	--	--	Invalid mass	No results	No results	189.12	515959	1.71364e+06	1.50083e+06	2.57519e+06	906889	7.40723e+07	957584	7.10195e+07	415360	3.47957e+07	838203	9.48836e+06	5.96871e+06	6.5117e+06	6.59028e+06
Com_2335_pos	2,3-dihydroxypropyl 12-methyltridecanoate	--	C17 H34 O4	284.235	8.931	--	--	--	--	--	--	--	--	--	--	Invalid mass	No results	No results	285.242	1.49303e+07	9.70468e+06	8.46884e+06	1.72691e+07	2.25874e+07	2.4911e+07	7.38278e+06	7.30262e+07	1.04647e+07	2.18519e+07	1.45885e+07	2.15471e+07	2.65815e+07	2.66235e+07	3.00239e+07
Com_2341_pos	1,2-dihydroxyheptadec-16-yn-4-yl acetate	--	C19 H34 O4	348.227	8.793	--	--	--	LMFA05000645	--	--	--	Fatty Acyls [FA]	Fatty alcohols [FA05]	_	Invalid mass	No results	No results	349.234	3.70232e+07	1.20353e+07	7.11706e+06	1.56111e+07	1.15462e+07	1.67849e+07	4.39115e+06	3.96225e+07	6.69348e+06	1.4968e+07	1.10181e+07	6.86846e+06	1.25731e+07	1.47425e+07	1.3932e+07
Com_2359_pos	20-Carboxy-Leukotriene B4	--	C20 H30 O6	366.205	5.728	--	--	HMDB0006059	LMFA03020016	Lipids and lipid-like molecules	Fatty Acyls	Fatty acids and conjugates	Fatty Acyls [FA]	Eicosanoids [FA03]	Leukotrienes [FA0302]	No results	No results	Full match	367.211	2.25182e+07	1.07908e+07	2.4601e+07	1.18795e+07	2.61453e+07	1.59578e+07	4.10476e+07	6.32274e+06	4.48016e+07	1.51913e+07	6.94308e+06	8.34956e+06	5.57816e+06	2.74801e+06	5.22587e+06
Com_2361_pos	SKK	--	C15 H31 N5 O5	343.221	8.182	--	--	--	--	--	--	--	--	--	--	Invalid mass	No results	No results	344.228	2.60054e+07	1.25832e+06	1.54036e+07	816686	3.47478e+07	1.04777e+06	3.15693e+07	1.37609e+06	2.23758e+07	1.17007e+06	2.43295e+07	1.3108e+06	9.47588e+06	1.00675e+07	1.0872e+07
Com_2394_pos	PC (7:0/13:1)	--	C28 H54 N O8 P	563.358	9.64	--	--	--	--	--	--	--	--	--	--	No results	Full match	No results	564.365	1.11e+07	1.22015e+06	2.37475e+07	995912	1.28222e+07	2.00408e+06	1.29988e+07	2.2558e+06	2.70424e+07	1.99205e+06	1.40329e+07	1.58558e+06	2.58764e+07	2.51672e+07	2.06329e+07
Com_2427_pos	ACar 20:2	--	C27 H50 N O4	451.365	7.864	--	--	--	--	--	--	--	--	--	--	No results	Invalid mass	No results	452.373	2.37119e+06	645284	8.56424e+06	2.5318e+06	965458	3.01017e+06	4.94252e+06	3.51508e+06	1.98018e+07	1.20815e+07	1.38375e+07	1.65796e+07	2.53803e+07	2.06255e+07	1.95236e+07
Com_2449_pos	ACar 20:6	--	C27 H42 N O4	443.303	7.118	--	--	--	--	--	--	--	--	--	--	No results	Invalid mass	No results	444.31	3.45943e+07	3.23489e+06	1.38367e+07	872307	4.56203e+06	1.29617e+06	1.29989e+07	1.73405e+06	1.52605e+07	3.68357e+06	4.12849e+07	5.01393e+06	8.2521e+06	1.42732e+07	1.35435e+07
Com_2514_pos	Lithocholic acid	Lithocholic acid; Lithocholate; 3alpha-Hydroxy-5beta-cholanate; 3alpha-Hydroxy-5beta-cholanic acid	C24 H40 O3	358.287	10.837	cpd:C03990	map00121 Secondary bile acid biosynthesis	HMDB0000761	LMST04010003	Lipids and lipid-like molecules	Steroids and steroid derivatives	Bile acids, alcohols and derivatives	Sterols [ST]	Bile acids and derivatives [ST04]	C24 bile acids, alcohols, and derivatives [ST0401]	Invalid mass	No results	No results	359.294	2.07931e+07	376810	6.77497e+06	211963	1.30443e+07	379756	1.397e+07	499694	1.24831e+07	323153	1.02547e+07	274624	2.41788e+07	2.86881e+07	2.56419e+07
Com_2564_pos	PE (20:3/20:3)	--	C45 H78 N O8 P	791.546	10.567	--	--	--	--	--	--	--	--	--	--	No results	Full match	No results	792.554	2.11872e+07	8.96761e+06	4.00686e+07	3.72033e+06	5.74661e+06	2.98366e+06	2.85906e+06	458405	2.44942e+07	3.37069e+06	3.80263e+06	5.1374e+06	1.53611e+07	1.57626e+07	1.47308e+07
Com_2608_pos	ACar 17:0	--	C24 H48 N O4	413.35	7.789	--	--	--	--	--	--	--	--	--	--	No results	Invalid mass	No results	414.357	3.69739e+06	899176	9.64893e+06	2.43535e+06	1.1117e+06	2.53625e+06	4.47052e+06	2.0977e+06	1.84664e+07	1.33724e+07	1.04702e+07	1.73254e+07	2.28147e+07	1.6542e+07	1.71976e+07
Com_2642_pos	AL 8810 Methyl ester	--	C25 H33 F O4	438.224	5.705	--	--	--	--	--	--	--	--	--	--	Invalid mass	No results	No results	439.23	1.54631e+07	4.59526e+06	1.82516e+07	5.26626e+06	2.95235e+07	3.77628e+06	3.40067e+07	2.02197e+06	2.75633e+07	4.99261e+06	2.18643e+07	1.83045e+06	1.22573e+07	1.00781e+07	1.17449e+07
Com_2644_pos	ACar 22:1	--	C29 H56 N O4	481.413	8.629	--	--	--	--	--	--	--	--	--	--	No results	Invalid mass	No results	482.42	6.58984e+06	368016	9.06121e+06	176072	1.78258e+06	394744	2.57194e+06	475874	1.79846e+07	333348	1.23753e+07	311305	2.24008e+07	1.99135e+07	1.71049e+07
Com_2672_pos	NAT13-331713_POS	--	C26 H30 N4 O3	446.227	6.527	--	--	--	--	--	--	--	--	--	--	Invalid mass	No results	No results	447.235	2.97501e+07	1.3293e+06	3.44698e+07	1.27455e+06	2.90509e+07	1.47661e+06	2.57109e+07	1.49533e+06	2.98621e+07	1.32681e+06	2.26751e+07	1.55034e+06	7.97e+06	8.81018e+06	9.65448e+06
Com_2692_pos	p-Mentha-1,3,8-triene	--	C10 H14	134.109	9.877	--	--	HMDB0037013	--	Lipids and lipid-like molecules	Prenol lipids	Monoterpenoids	--	--	--	No results	No results	Full match	135.117	2.18542e+07	3.02976e+06	1.36474e+07	2.63555e+06	1.78615e+07	3.67195e+06	1.81808e+07	4.12813e+06	1.65844e+07	3.67195e+06	1.93365e+07	3.69304e+06	2.18942e+07	2.39742e+07	2.25441e+07
Com_2700_pos	PC (18:1e/16:0)	--	C42 H84 N O7 P	745.598	10.586	--	--	--	--	--	--	--	--	--	--	No results	Full match	No results	746.605	3.00931e+07	1.03495e+07	3.4781e+07	8.16835e+06	1.39265e+06	1.12616e+06	2.01197e+06	1.20999e+06	6.57444e+06	9.81025e+06	1.54224e+06	1.46965e+06	4.46806e+06	4.75842e+06	6.0059e+06
Com_2736_pos	NLK	--	C16 H31 N5 O5	188.113	1.491	--	--	--	--	--	--	--	--	--	--	Invalid mass	No results	No results	189.12	1.09122e+06	2.65994e+06	3.70806e+06	2.53548e+06	880748	5.22611e+07	1.52068e+06	5.82559e+07	1.0325e+06	2.20108e+07	1.08463e+06	9.61418e+06	7.57301e+06	7.43385e+06	6.43772e+06
Com_2748_pos	11(Z),14(Z),17(Z)-Eicosatrienoic acid	--	C20 H34 O2	306.256	10.317	--	--	--	--	--	--	--	--	--	--	Full match	No results	Full match	307.263	1.89591e+07	1.29203e+06	7.90488e+06	781868	1.58645e+07	1.12737e+06	1.71147e+07	936595	1.77832e+07	1.21275e+06	1.21236e+07	987475	2.13451e+07	2.05077e+07	1.97843e+07
Com_2775_pos	(+)-alpha-Lipoic acid	--	C8 H14 O2 S2	206.043	1.077	--	--	HMDB0001451	--	Organoheterocyclic compounds	Dithiolanes	Lipoic acids and derivatives	--	--	--	No results	No results	Full match	207.05	9.31878e+06	3.09573e+07	8.67414e+06	1.01217e+07	4.74487e+06	1.24488e+07	6.18785e+06	1.43946e+07	3.84834e+06	5.36136e+07	6.21656e+06	4.28468e+07	9.00119e+06	5.33787e+06	7.3755e+06
Com_2794_pos	PC (3:0/16:2)	--	C27 H50 N O8 P	547.325	9.771	--	--	--	--	--	--	--	--	--	--	No results	Full match	No results	548.333	5.12652e+06	6.56624e+06	1.04919e+07	3.93284e+06	6.01715e+06	2.16566e+07	6.91846e+06	1.50014e+07	1.09514e+07	2.25317e+07	1.10355e+07	5.09552e+07	6.09161e+06	7.27125e+06	9.3522e+06
Com_2801_pos	2-Anisic acid	--	C8 H8 O3	174.027	5.242	--	--	HMDB0032604	--	Benzenoids	Benzene and substituted derivatives	Benzoic acids and derivatives	--	--	--	Invalid mass	No results	No results	175.034	247447	298154	3.54896e+07	282246	170395	317750	211049	279065	242939	329134	183854	307928	193068	140502	211819
Com_2805_pos	PC (12:0/16:3)	--	C36 H66 N O8 P	671.452	10.536	--	--	--	--	--	--	--	--	--	--	No results	Full match	No results	672.459	5.61008e+06	387333	1.57428e+07	352023	1.00322e+07	374473	6.58254e+06	392487	2.13667e+07	552689	1.14439e+07	372602	2.06727e+07	1.72867e+07	2.26494e+07
Com_2807_pos	Lysopc 16:2 (2N Isomer)	--	C24 H46 N O7 P	491.303	8.365	--	--	--	--	--	--	--	--	--	--	No results	No results	Full match	514.292	2.84705e+07	2.90205e+06	3.13194e+06	1.66361e+06	1.06375e+07	3.27112e+06	1.2564e+07	4.3215e+06	1.39419e+07	3.76593e+06	1.06619e+07	4.56717e+06	7.68938e+06	7.3108e+06	8.09569e+06
Com_2824_pos	PC (18:4e/3:0)	--	C29 H52 N O7 P	557.348	9.262	--	--	--	--	--	--	--	--	--	--	No results	Full match	No results	558.354	1.00644e+07	1.67165e+06	5.00484e+06	1.22007e+06	2.0154e+07	4.06152e+06	2.02791e+07	5.54727e+06	1.23628e+07	4.66755e+06	1.59411e+07	4.92249e+06	2.04978e+07	1.77646e+07	1.68748e+07
Com_2832_pos	Docosanamide	--	C22 H45 N O	339.35	8.857	--	--	HMDB0000583	LMFA08010020	Lipids and lipid-like molecules	Fatty Acyls	Fatty amides	Fatty Acyls [FA]	Fatty amides [FA08]	Primary amides [FA0801]	Full match	No results	No results	340.357	3.25165e+06	2.34847e+06	2.37185e+06	1.25868e+06	2.49569e+06	4.35186e+06	3.17732e+06	5.83668e+06	2.82947e+06	5.52152e+07	3.32472e+06	3.33951e+07	3.3914e+06	4.20367e+06	5.22732e+06
Com_2882_pos	PC (20:4/22:6)	--	C50 H80 N O8 P	853.552	9.896	--	--	--	--	--	--	--	--	--	--	No results	Invalid mass	No results	854.56	1.04687e+07	1.69312e+06	3.42662e+07	352578	1.268e+07	853031	1.42124e+07	1.35081e+06	2.38906e+07	629945	1.18045e+07	1.36064e+06	1.4232e+07	1.73973e+07	1.81257e+07
Com_2908_pos	C-8 Ceramide-1-phosphate	--	C26 H52 N O6 P	505.353	9.564	--	--	--	--	--	--	--	--	--	--	Full match	No results	No results	506.36	1.51419e+07	875505	1.8883e+07	633308	1.60408e+07	1.97331e+06	1.62696e+07	2.23095e+06	2.47e+07	1.43779e+06	2.68269e+07	3.44614e+06	1.98279e+07	2.00917e+07	1.85967e+07
Com_2967_pos	PC (19:2/18:5)	--	C45 H76 N O8 P	789.528	11.622	--	--	--	--	--	--	--	--	--	--	No results	Full match	No results	790.535	4.3834e+06	283767	1.32521e+07	234158	6.41863e+06	559873	4.40589e+06	579943	1.81789e+07	409651	8.78008e+06	282344	1.9249e+07	1.84392e+07	1.56909e+07
Com_2969_pos	L-Cysteine-glutathione gisulfide	--	C13 H22 N4 O8 S2	426.087	1.388	--	--	--	--	--	--	--	--	--	--	No results	No results	Full match	427.095	1.63873e+06	2.30808e+06	3.28494e+07	2.35486e+06	1.41842e+06	3.98975e+06	1.51417e+06	3.8503e+06	1.94741e+06	3.86887e+06	2.33336e+06	3.33863e+06	1.59963e+06	1.62408e+06	1.92161e+06
Com_2985_pos	(11E,15Z)-9,10,13-trihydroxyoctadeca-11,15-dienoic acid	--	C18 H32 O5	310.214	7.436	--	--	--	--	--	--	--	--	--	--	Invalid mass	No results	No match	311.221	1.07752e+07	840811	1.64668e+07	988811	2.51241e+07	1.3979e+06	2.33958e+07	1.37479e+06	1.75322e+07	2.05046e+06	1.56036e+07	1.46194e+06	5.96403e+06	5.70308e+06	5.7378e+06
Com_2998_pos	FMK	--	C20 H32 N4 O4 S	212.104	5.674	--	--	--	--	--	--	--	--	--	--	Invalid mass	No results	No results	425.215	2.41435e+07	2.2033e+06	3.18315e+07	2.50303e+06	1.47033e+07	821157	1.88816e+07	649891	3.4559e+07	2.326e+06	1.80166e+07	468502	9.37477e+06	7.18462e+06	1.1768e+07
Com_3035_pos	LPE 17:0	--	C22 H46 N O7 P	467.301	9.781	--	--	--	LMGP02050030	--	--	--	Glycerophospholipids [GP]	Glycerophosphoethanolamines [GP02]	Monoacylglycerophosphoethanolamines [GP0205]	No results	Full match	Full match	468.308	6.51242e+06	744989	8.50521e+06	515860	7.18982e+06	1.444e+06	1.06239e+07	1.84343e+06	7.03236e+06	1.11878e+06	8.98467e+06	1.97962e+06	1.85124e+07	2.10176e+07	1.83696e+07
Com_3037_pos	PC (13:0/13:1)	--	C34 H66 N O8 P	647.452	10.338	--	--	--	--	--	--	--	--	--	--	No results	Full match	No results	648.459	3.55604e+06	322030	1.08168e+07	186360	6.68461e+06	335550	8.56737e+06	536636	1.07877e+07	342299	3.6596e+06	243107	1.84871e+07	1.53105e+07	1.29138e+07
Com_3100_pos	N6-Succinyl Adenosine	--	C14 H17 N5 O8	383.108	5.021	--	--	--	--	--	--	--	--	--	--	No results	No results	Full match	384.115	8.92607e+06	394543	3.06062e+07	468709	3.98918e+06	701429	3.01292e+06	416453	1.9488e+06	630081	3.59164e+06	793728	1.84958e+06	1.55763e+06	2.39263e+06
Com_3111_pos	TLK	--	C16 H32 N4 O5	360.237	8.497	--	--	--	--	--	--	--	--	--	--	Full match	No results	No results	361.244	7.15689e+06	651594	1.551e+07	423596	2.80337e+06	926605	2.89875e+06	1.28605e+06	5.3777e+06	766826	2.91222e+06	661070	1.77953e+07	1.52978e+07	1.27131e+07
Com_3133_pos	PC (13:1/13:1)	--	C34 H64 N O8 P	645.437	10.286	--	--	--	--	--	--	--	--	--	--	No results	Full match	No results	646.444	3.65953e+06	594016	1.69605e+07	381406	1.09127e+07	661080	1.05561e+07	731154	2.17219e+07	548221	4.93011e+06	461224	1.76282e+07	1.40712e+07	1.43961e+07
Com_3134_pos	N'2-[3-(1H-pyrrol-1-yl)-2-pyridyl]furan-2-carbohydrazide	--	C14 H12 N4 O2	268.092	5.247	--	--	--	--	--	--	--	--	--	--	Invalid mass	No results	No results	269.1	2.31266e+07	2.09944e+06	2.39397e+07	1.03814e+06	2.3187e+07	3.04246e+06	2.04978e+07	2.62401e+06	2.94429e+07	2.2041e+06	1.93678e+07	1.58399e+06	1.18966e+07	1.07099e+07	1.12957e+07
Com_3145_pos	Lysopc 20:0	--	C28 H58 N O7 P	551.395	10.156	--	--	--	--	--	--	--	--	--	--	No results	No results	Full match	552.402	5.99185e+06	725727	3.47186e+06	349846	6.14159e+06	711127	6.33926e+06	1.68678e+06	1.29578e+07	1.33861e+06	9.53746e+06	1.35159e+06	1.75048e+07	1.6911e+07	1.47809e+07
Com_3186_pos	Ecgonine	Ecgonine	C9 H15 N O3	185.102	5.722	cpd:C10858	--	HMDB0006548	--	Alkaloids and derivatives	Tropane alkaloids		--	--	--	Invalid mass	No results	No results	186.11	1.27134e+07	1.46494e+06	1.32337e+07	1.60593e+06	2.26526e+07	801312	1.84982e+07	783751	2.15503e+07	1.34964e+06	6.81258e+06	608427	7.66814e+06	6.1498e+06	8.06055e+06
Com_3187_pos	PE (2:0/16:2)	--	C23 H42 N O8 P	491.264	7.365	--	--	--	--	--	--	--	--	--	--	No results	Full match	No results	492.271	9.12488e+06	393042	1.67646e+07	274463	2.09547e+07	599733	2.67198e+07	572383	2.0578e+07	727028	1.50848e+07	607878	7.58564e+06	5.81318e+06	7.98073e+06
Com_3213_pos	ACar 15:0	--	C22 H44 N O4	385.319	7.354	--	--	--	--	--	--	--	--	--	--	No results	Invalid mass	No results	386.326	2.19676e+06	999956	7.53121e+06	4.9099e+06	796411	3.51579e+06	3.13631e+06	3.05333e+06	1.89734e+07	3.64759e+07	9.22531e+06	4.16726e+07	1.3807e+07	1.21818e+07	1.41008e+07
Com_3218_pos	(±)13-HpODE	--	C18 H32 O4	294.217	8.053	--	--	--	--	--	--	--	--	--	--	Invalid mass	No results	No results	295.224	1.8224e+07	5.68124e+06	1.81805e+07	4.08562e+06	1.96442e+07	6.87205e+06	1.73684e+07	7.232e+06	3.09853e+07	6.50047e+06	1.63139e+07	7.42736e+06	1.08989e+07	5.26032e+06	9.6427e+06
Com_3229_pos	Noroxycodone-d3	--	C17 H16 [2]H3 N O4	304.15	5.249	--	--	--	--	--	--	--	--	--	--	Full match	No results	No results	305.157	2.58349e+06	3.12874e+06	2.89511e+07	2.37659e+06	5.11388e+06	6.90481e+06	5.5276e+06	8.77451e+06	1.67507e+06	3.00262e+06	1.78529e+06	2.47604e+06	3.3498e+06	3.46692e+06	3.61589e+06
Com_3323_pos	D-Raffinose	--	C18 H32 O16	526.15	1.384	--	--	HMDB0003213	--	Organic oxygen compounds	Organooxygen compounds	Carbohydrates and carbohydrate conjugates	--	--	--	Invalid mass	No results	No results	527.157	1.24852e+06	1.75848e+06	2.76494e+07	1.79412e+06	1.08067e+06	3.03972e+06	1.15362e+06	2.86232e+06	1.4837e+06	2.94762e+06	1.77774e+06	2.54364e+06	1.21873e+06	1.23736e+06	1.46404e+06
Com_3349_pos	PC (3:0/22:6)	--	C33 H54 N O8 P	623.357	9.382	--	--	--	--	--	--	--	--	--	--	No results	Full match	No results	624.364	1.58897e+06	780649	1.65117e+06	533254	2.10808e+07	1.24103e+06	2.64586e+06	1.68322e+06	1.33274e+06	1.04049e+06	3.21034e+06	837729	3.97343e+06	6.1367e+06	3.86676e+06
Com_3374_pos	PC (8:0/13:1)	--	C29 H56 N O8 P	577.374	10.062	--	--	--	--	--	--	--	--	--	--	No results	Full match	No results	578.381	4.10079e+06	413055	9.39935e+06	323216	7.32129e+06	490820	9.65713e+06	669013	1.17963e+07	404367	3.31403e+06	367160	1.58136e+07	1.46828e+07	1.3199e+07
Com_3527_pos	N-Acetylhistidine	--	C8 H11 N3 O3	197.08	1.416	--	--	HMDB0032055	--	Organic acids and derivatives	Carboxylic acids and derivatives	Amino acids, peptides, and analogues	--	--	--	No results	Full match	Full match	198.087	2.43917e+06	2.18487e+07	4.88181e+06	8.26805e+06	924320	2.32327e+07	1.98883e+06	1.61117e+07	1.31706e+07	2.00769e+07	6.09063e+06	1.10684e+07	6.97857e+06	6.26704e+06	6.62199e+06
Com_3554_pos	T-2 Triol	--	C20 H30 O7	364.188	5.99	--	--	HMDB0035846	--	Lipids and lipid-like molecules	Prenol lipids	Sesquiterpenoids	--	--	--	Invalid mass	No results	No results	387.177	1.19742e+07	8.20273e+06	1.49739e+07	1.07441e+07	1.93024e+07	1.50258e+07	1.47635e+07	7.32004e+06	1.35615e+07	1.00081e+07	6.47785e+06	6.89461e+06	6.09483e+06	4.50694e+06	4.38543e+06
Com_3562_pos	PC (18:4/18:4)	--	C44 H72 N O8 P	773.484	10.091	--	--	--	LMGP01011716	--	--	--	Glycerophospholipids [GP]	Glycerophosphocholines [GP01]	Diacylglycerophosphocholines [GP0101]	No results	Invalid mass	No results	774.492	7.75573e+06	529184	2.23558e+07	454192	1.34172e+07	822553	7.84258e+06	762673	1.44146e+07	790524	7.84916e+06	561017	1.4471e+07	1.82093e+07	1.0405e+07
Com_3575_pos	Thr-Leu	--	C10 H20 N2 O4	232.142	5.087	--	--	HMDB0029065	--	Organic acids and derivatives	Carboxylic acids and derivatives	Amino acids, peptides, and analogues	--	--	--	No results	No results	Full match	233.15	1.05803e+06	4.83925e+06	1.35733e+07	5.29649e+06	3.86568e+06	2.28405e+07	1.03487e+06	3.93688e+07	1.37531e+06	1.40104e+07	2.51812e+06	1.06252e+07	5.32664e+06	4.74121e+06	5.32584e+06
Com_3579_pos	(2E,4E)-N-(2-methylpropyl)deca-2,4-dienamide	--	C14 H25 N O	206.167	9.416	--	--	--	--	--	--	--	--	--	--	Invalid mass	No results	No results	207.174	7.34511e+06	4.7817e+06	1.09971e+07	4.30219e+06	1.39165e+07	6.87301e+06	7.9789e+06	5.71035e+06	5.08582e+06	5.6994e+06	4.37828e+06	7.21305e+06	1.44827e+07	1.66416e+07	1.48926e+07
Com_3590_pos	Inosine 5'-Monophosphate	IMP; Inosinic acid; Inosine monophosphate; Inosine 5'-monophosphate; Inosine 5'-phosphate; 5'-Inosinate; 5'-Inosinic acid; 5'-Inosine monophosphate; 5'-IMP	C10 H13 N4 O8 P	348.048	1.781	cpd:C00130	map00230 Purine metabolism;map01100 Metabolic pathways;map01110 Biosynthesis of secondary metabolites;map01130 Biosynthesis of antibiotics	HMDB0000175	--	Nucleosides, nucleotides, and analogues	Purine nucleotides	Purine ribonucleotides	--	--	--	No results	No results	Full match	387.012	6.70287e+06	2.12346e+07	3.07254e+06	2.10139e+07	7.71923e+06	3.4266e+07	5.54476e+06	2.91258e+07	3.73572e+06	3.49117e+07	1.08592e+07	1.79878e+07	8.4392e+06	1.04835e+07	1.54814e+07
Com_3612_pos	2-(2-amino-3-methylbutanamido)-3-phenylpropanoic acid	--	C14 H20 N2 O3	264.147	5.318	--	--	--	--	--	--	--	--	--	--	Full match	No results	Full match	265.155	1.28365e+06	3.50147e+06	4.36971e+06	3.25914e+06	2.6152e+06	2.43078e+07	1.31891e+06	3.86176e+07	6.0589e+06	1.06246e+07	5.57116e+06	3.23867e+06	7.1129e+06	7.60746e+06	8.5613e+06
Com_3628_pos	LPE 20:2	--	C25 H48 N O7 P	505.316	9.832	--	--	--	LMGP02050047	--	--	--	Glycerophospholipids [GP]	Glycerophosphoethanolamines [GP02]	Monoacylglycerophosphoethanolamines [GP0205]	No results	Full match	No results	506.323	7.13661e+06	781652	2.27204e+06	552233	8.54564e+06	1.21203e+06	9.0515e+06	988197	4.37305e+06	1.02389e+06	9.66908e+06	1.24261e+06	1.4114e+07	1.48101e+07	1.26243e+07
Com_3647_pos	(+)-ar-Turmerone	--	C15 H20 O	216.151	8.17	--	--	HMDB0035612	--	Lipids and lipid-like molecules	Prenol lipids	Sesquiterpenoids	--	--	--	Full match	No results	No results	217.158	1.87256e+07	1.13641e+06	1.35581e+07	796296	1.84751e+07	1.22948e+06	1.62096e+07	1.36362e+06	1.32916e+07	961708	1.62079e+07	737896	1.11714e+07	1.21022e+07	1.11497e+07
Com_3679_pos	L-(-)-alpha-Amino-epsilon-Caprolactam	--	C6 H12 N2 O	128.095	1.135	--	--	--	--	--	--	--	--	--	--	No results	No results	Full match	129.102	7.66648e+06	2.03251e+07	6.56002e+06	7.67735e+06	2.7959e+06	1.01094e+07	4.75395e+06	8.78635e+06	6.97079e+06	9.73245e+06	6.16992e+06	9.1325e+06	6.00369e+06	5.42045e+06	5.8709e+06
Com_3700_pos	12-Oxo phytodienoic acid	--	C18 H28 O3	274.193	7.685	--	--	--	--	--	--	--	--	--	--	Invalid mass	No match	No match	275.2	1.89028e+07	1.35512e+06	5.70835e+06	928093	1.51849e+07	1.51099e+06	1.5995e+07	1.90783e+06	6.42227e+06	1.53889e+06	5.52783e+06	1.50194e+06	5.43278e+06	4.93512e+06	3.51623e+06
Com_3701_pos	ACar 20:3	--	C27 H48 N O4	449.35	7.596	--	--	--	--	--	--	--	--	--	--	No results	Invalid mass	No results	450.357	1.73691e+06	614837	3.28208e+06	1.71114e+06	673571	1.75611e+06	3.57645e+06	2.67251e+06	1.21617e+07	1.68478e+07	9.04986e+06	1.88323e+07	1.36812e+07	1.34881e+07	1.2052e+07
Com_3743_pos	1,7-bis(4-hydroxyphenyl)heptan-3-one	--	C19 H22 O3	336.118	5.345	--	--	HMDB0138216	--	Phenylpropanoids and polyketides	Diarylheptanoids	Linear diarylheptanoids	--	--	--	Invalid mass	No results	No results	337.126	1.76421e+07	1.21383e+06	1.90053e+07	906446	1.53901e+07	1.93417e+06	1.78675e+07	1.83226e+06	2.44817e+07	1.85895e+06	1.24461e+07	1.42173e+06	9.16657e+06	9.35212e+06	9.65263e+06
Com_3758_pos	7α-Hydroxytestosterone	7alpha-Hydroxytestosterone	C19 H28 O3	304.201	8.193	cpd:C05291	--	--	--	--	--	--	--	--	--	Invalid mass	No results	No results	305.208	1.39172e+07	779937	9.39639e+06	595136	1.75288e+07	889947	1.24822e+07	889248	1.39172e+07	761516	5.1303e+06	793964	4.08368e+06	4.75314e+06	5.52911e+06
Com_3765_pos	PC (9:0/13:1)	--	C30 H58 N O8 P	591.39	9.956	--	--	--	--	--	--	--	--	--	--	No results	Full match	No results	592.397	9.3528e+06	1.02444e+06	8.03506e+06	662099	4.70327e+06	902684	6.83049e+06	1.38264e+06	9.01299e+06	1.26508e+06	3.85937e+06	672690	1.32825e+07	1.14207e+07	9.97397e+06
Com_3815_pos	LNH	--	C16 H26 N6 O5	382.196	4.833	--	--	--	--	--	--	--	--	--	--	Full match	No results	No results	383.204	1.54374e+06	107311	3.9208e+06	69337.3	5.58692e+06	161657	2.03087e+07	506839	1.15525e+07	170590	1.96708e+06	227403	3.55353e+06	3.09128e+06	3.46817e+06
Com_3854_pos	PC (3:0/16:4)	--	C27 H46 N O8 P	543.297	7.552	--	--	--	--	--	--	--	--	--	--	No results	Full match	No results	544.304	1.38564e+07	693874	8.48737e+06	482841	1.69766e+07	879456	1.85394e+07	1.04865e+06	1.63533e+07	1.27706e+06	1.29041e+07	1.05994e+06	7.2614e+06	6.88145e+06	5.38958e+06
Com_3874_pos	DMK	--	C15 H28 N4 O6 S	392.181	5.984	--	--	--	--	--	--	--	--	--	--	Invalid mass	No results	No results	393.188	7.72383e+06	4.39283e+06	1.47026e+07	7.26791e+06	1.68267e+07	1.01643e+07	1.18104e+07	4.95167e+06	1.34448e+07	6.77005e+06	9.50609e+06	5.8098e+06	4.68018e+06	4.01923e+06	3.21384e+06
Com_3879_pos	1-(4-benzylpiperazino)-2-(pyridin-2-ylamino)propan-1-one	--	C19 H24 N4 O	346.175	6.501	--	--	--	--	--	--	--	--	--	--	Invalid mass	No results	No results	347.183	1.5829e+07	1.18654e+06	1.71791e+07	1.01095e+06	1.68073e+07	1.26505e+06	5.05961e+06	1.22709e+06	1.35242e+07	1.10508e+06	1.98976e+07	1.32226e+06	2.7169e+06	2.21404e+06	1.46324e+06
Com_3881_pos	TQH	--	C15 H24 N6 O6	384.174	10.142	--	--	--	--	--	--	--	--	--	--	Full match	No results	No results	385.182	1.75985e+07	307596	7.0868e+06	496876	2.16057e+06	310389	3.03989e+06	312507	5.47069e+06	458331	8.40623e+06	335495	1.14892e+07	6.39635e+06	7.4013e+06
Com_3912_pos	(6E)-7-(2H-1,3-benzodioxol-5-yl)-1-(piperidin-1-yl)hept-6-en-1-one	--	C19 H25 N O3	337.163	4.879	--	--	--	--	--	--	--	--	--	--	Invalid mass	No results	No results	338.171	1.80327e+06	1.01018e+06	2.6137e+06	352557	1.07827e+06	795659	1.76206e+06	1.49686e+06	2.29554e+07	1.14334e+06	9.92907e+06	569987	3.61133e+06	4.23697e+06	4.32391e+06
Com_3920_pos	PC (8:0/8:0)	--	C24 H48 N O8 P	509.312	7.159	--	--	--	LMGP01011251	--	--	--	Glycerophospholipids [GP]	Glycerophosphocholines [GP01]	Diacylglycerophosphocholines [GP0101]	No results	Full match	No results	510.319	1.34868e+07	971940	2.06716e+07	688919	1.6522e+07	1.58322e+06	1.91795e+07	1.55358e+06	2.18893e+07	1.63193e+06	7.77873e+06	1.49509e+06	5.07246e+06	5.16756e+06	7.08561e+06
Com_3922_pos	PC (16:1/17:2)	--	C41 H76 N O8 P	741.531	11.378	--	--	--	--	--	--	--	--	--	--	No results	Full match	No results	742.538	3.23431e+06	1.72446e+06	1.01393e+07	996521	3.4933e+06	1.20707e+06	3.91486e+06	1.64239e+06	8.61879e+06	1.08515e+06	3.37557e+06	1.62849e+06	1.25349e+07	1.09007e+07	7.93275e+06
Com_3949_pos	O-Arachidonoyl ethanolamine	--	C22 H37 N O2	347.279	8.532	--	--	HMDB0013655	--	Lipids and lipid-like molecules	Fatty Acyls	Fatty acid esters	--	--	--	Invalid mass	No results	No results	348.287	4.59481e+06	1.82842e+07	1.92963e+07	6.04778e+06	1.23654e+07	2.43141e+07	6.42193e+06	1.16738e+07	1.28183e+07	1.71158e+07	1.00247e+07	1.44567e+07	1.07033e+07	1.09242e+07	9.604e+06
Com_4011_pos	ACar 19:1	--	C26 H50 N O4	439.366	7.931	--	--	--	--	--	--	--	--	--	--	No results	Invalid mass	No results	440.373	2.00986e+06	623771	3.70549e+06	873003	790169	1.17495e+06	3.75607e+06	1.09886e+06	1.17625e+07	3.33946e+06	6.02052e+06	3.9694e+06	1.20993e+07	1.04485e+07	9.59638e+06
Com_4051_pos	PC (10:0/16:3)	--	C34 H62 N O8 P	643.42	10.13	--	--	--	--	--	--	--	--	--	--	No results	Full match	No results	644.428	4.39273e+06	406886	9.49606e+06	303683	6.12901e+06	555677	5.66057e+06	527158	8.86069e+06	352427	7.1618e+06	388819	1.18727e+07	1.16014e+07	6.73493e+06
Com_4066_pos	PC (14:0e/5:0)	--	C27 H56 N O7 P	537.38	10.327	--	--	--	--	--	--	--	--	--	--	No results	Full match	No results	538.387	1.77812e+06	280111	8.41482e+06	208363	3.93964e+06	375169	4.92014e+06	369830	1.28557e+07	308629	2.89841e+06	271939	1.1819e+07	1.38373e+07	8.75271e+06
Com_4091_pos	3-Methylindole	Skatole; 3-Methylindole	C9 H9 N	131.074	5.184	cpd:C08313	--	HMDB0000466	--	Organoheterocyclic compounds	Indoles and derivatives	Indoles	--	--	--	No results	No results	Full match	132.081	9.45481e+06	1.73444e+07	1.60727e+07	6.98901e+06	5.78588e+06	1.79046e+07	6.13071e+06	1.61198e+07	5.86015e+06	1.80741e+07	7.55152e+06	1.03668e+07	5.78911e+06	7.17337e+06	6.48659e+06
Com_4142_pos	5α-Pregnan-3,20-dione	--	C21 H32 O2	294.256	10.833	--	--	--	--	--	--	--	--	--	--	Invalid mass	No results	No results	295.263	2.60925e+06	394526	1.45343e+06	350566	3.70562e+06	507928	4.96494e+06	534153	1.05913e+06	468820	2.1054e+06	354408	1.15015e+07	9.14625e+06	9.12496e+06
Com_4363_pos	LPE 16:0	--	C21 H44 N O7 P	453.285	9.205	--	--	--	LMGP02050036	--	--	--	Glycerophospholipids [GP]	Glycerophosphoethanolamines [GP02]	Monoacylglycerophosphoethanolamines [GP0205]	No results	Full match	Full match	454.292	6.0911e+06	2.91558e+06	6.17873e+06	1.71981e+06	5.15101e+06	3.57706e+06	5.70504e+06	4.34673e+06	9.76813e+06	3.32574e+06	7.24949e+06	5.51359e+06	1.06751e+07	1.06701e+07	1.11476e+07
Com_4394_pos	3-(3-morpholinopropyl)-2-(2-pyridinyl)-2,3-dihydro-4(1H)-quinazolinone	--	C20 H24 N4 O2	352.185	6.21	--	--	--	--	--	--	--	--	--	--	Invalid mass	No results	No results	353.193	6.62132e+06	4.38678e+06	1.34667e+07	5.11216e+06	1.39426e+07	2.96935e+06	7.66394e+06	3.58568e+06	6.69849e+06	3.31123e+06	6.74811e+06	3.40212e+06	1.9544e+06	1.81274e+06	2.84142e+06
Com_4467_pos	Tetrahydroaldosterone	--	C21 H32 O5	364.224	6.212	--	--	--	--	--	--	--	--	--	--	No results	No results	Full match	382.258	1.42311e+07	8.24129e+06	4.63955e+06	9.60402e+06	2.67992e+06	5.85106e+06	2.52373e+06	6.73628e+06	3.6547e+06	6.22017e+06	3.98589e+06	6.39145e+06	1.91052e+06	2.11858e+06	2.38661e+06
Com_4585_pos	3-(3,4,5-trimethoxyphenyl)propanoic acid	--	C12 H16 O5	262.082	5.24	--	--	HMDB0030254	--	Phenylpropanoids and polyketides	Phenylpropanoic acids		--	--	--	Invalid mass	No results	No results	263.089	1.2997e+07	644125	1.15809e+07	474320	1.30602e+07	868774	1.0984e+07	752753	1.38611e+07	833423	9.22111e+06	644068	5.96235e+06	5.97381e+06	5.88454e+06
Com_4628_pos	PC (13:0/16:4)	--	C37 H66 N O8 P	683.451	10.589	--	--	--	--	--	--	--	--	--	--	No results	Full match	No results	706.44	2.79972e+06	289468	8.76869e+06	177276	6.18059e+06	298776	3.65624e+06	345953	4.18163e+06	278371	2.88003e+06	226490	9.14546e+06	1.22434e+07	5.71015e+06
Com_4720_pos	3-hydroxy-3-methylpentanedioic acid	--	C6 H10 O5	184.032	1.19	--	--	HMDB0000355	--	Lipids and lipid-like molecules	Fatty Acyls	Fatty acids and conjugates	--	--	--	Invalid mass	No results	No results	185.039	4.49136e+06	1.70222e+06	1.62913e+07	3.27154e+06	3.51201e+06	3.15689e+06	3.79747e+06	2.96276e+06	8.41217e+06	3.63708e+06	5.8265e+06	2.73509e+06	2.84851e+06	3.25009e+06	2.95067e+06
Com_4733_pos	17beta-Trenbolone	--	C18 H22 O2	270.159	8.403	--	--	--	--	--	--	--	--	--	--	Invalid mass	No results	No results	271.166	9.61285e+06	1.45201e+06	1.62324e+07	3.61321e+06	6.87394e+06	1.50061e+06	4.65958e+06	4.18436e+06	1.24388e+07	2.08925e+06	7.35899e+06	1.85281e+06	2.45069e+06	2.58991e+06	3.51441e+06
Com_4757_pos	Lysopc 14:0	--	C22 H46 N O7 P	467.3	7.175	--	--	--	--	--	--	--	--	--	--	No results	No results	Full match	468.307	8.34851e+06	1.84028e+06	7.18588e+06	1.78443e+06	1.45491e+06	1.15836e+06	5.17767e+06	1.49784e+06	1.41183e+07	2.07657e+07	1.51377e+07	1.70513e+07	9.36651e+06	1.17675e+07	1.16329e+07
Com_4758_pos	ACar 16:5	--	C23 H36 N O4	389.256	6.579	--	--	--	--	--	--	--	--	--	--	No results	Invalid mass	No results	390.263	1.29987e+07	1.57777e+06	1.43923e+06	388251	759179	852936	1.03651e+06	628270	887146	1.38239e+06	2.2171e+06	790693	492708	608744	910278
Com_4980_pos	DQH	--	C15 H22 N6 O7	398.155	5.355	--	--	--	--	--	--	--	--	--	--	Full match	No results	No results	399.162	1.20429e+07	886330	9.20838e+06	850703	3.20232e+06	1.81523e+06	9.92849e+06	1.71959e+06	1.01172e+07	1.74463e+06	6.7434e+06	1.3343e+06	4.47646e+06	4.49634e+06	4.33471e+06
Com_4998_pos	O-Desmethylnaproxen	--	C13 H12 O3	216.079	5.365	--	--	HMDB0013989	--	Benzenoids	Naphthalenes	Naphthols and derivatives	--	--	--	No results	No results	Full match	217.086	1.19914e+07	543509	7.30652e+06	447077	6.2543e+06	893908	1.01516e+07	939179	7.88568e+06	882571	3.88483e+06	707494	1.62556e+06	2.23646e+06	2.32871e+06
Com_5068_pos	6-(3-hydroxybutan-2-yl)-5-(hydroxymethyl)-4-methoxy-2H-pyran-2-one	--	C11 H16 O5	250.082	5.74	--	--	--	--	--	--	--	--	--	--	Invalid mass	No results	No results	251.089	761076	1.35626e+06	6.98153e+06	1.50198e+06	7.23173e+06	1.06542e+06	6.61522e+06	322042	1.55206e+07	1.48093e+06	3.07611e+06	830578	2.80801e+06	2.19771e+06	3.04766e+06
Com_5073_pos	Kahweol	--	C20 H26 O3	332.198	6.358	--	--	HMDB0035602	--	Lipids and lipid-like molecules	Prenol lipids	Monoterpenoids	--	--	--	Invalid mass	No results	No results	333.205	4.43221e+06	3.0949e+06	4.44908e+06	4.27042e+06	1.11853e+07	3.43161e+06	5.79023e+06	2.56231e+06	6.67331e+06	2.62306e+06	3.37554e+06	1.4883e+06	2.24859e+06	1.44439e+06	1.97808e+06
Com_5108_pos	ACar 21:5	--	C28 H46 N O4	459.334	7.353	--	--	--	--	--	--	--	--	--	--	No results	Invalid mass	No results	460.342	9.86909e+06	854275	1.44179e+07	949527	4.11923e+06	1.05111e+06	9.4601e+06	1.1587e+06	5.88871e+06	1.30397e+07	7.28891e+06	1.42974e+07	5.43009e+06	4.9746e+06	4.56175e+06
Com_5144_pos	ACar 17:2	--	C24 H44 N O4	409.319	7.355	--	--	--	--	--	--	--	--	--	--	No results	Invalid mass	No results	410.326	6.60945e+06	1.76243e+06	6.17011e+06	2.17034e+06	2.68714e+06	2.24534e+06	7.7917e+06	1.81717e+06	1.11931e+07	6.76283e+06	1.47135e+07	7.94984e+06	8.33548e+06	6.92457e+06	6.10102e+06
Com_5245_pos	4-oxo-5-phenylpentanoic acid	--	C11 H12 O3	209.103	5.609	--	--	--	--	--	--	--	--	--	--	Invalid mass	No results	No results	210.11	2.83174e+06	1.11502e+07	1.38065e+07	2.4876e+06	9.78413e+06	1.42704e+07	9.30114e+06	5.02736e+06	1.13613e+07	6.08236e+06	3.53822e+06	7.68326e+06	2.81856e+06	4.44836e+06	4.61132e+06
Com_5251_pos	PC (15:0/16:3)	--	C39 H72 N O8 P	713.499	11.02	--	--	--	--	--	--	--	--	--	--	No results	Full match	No results	714.506	2.76351e+06	409989	8.4335e+06	309147	3.21258e+06	460713	3.08151e+06	490542	1.02626e+07	466729	3.7627e+06	373291	8.05719e+06	7.4849e+06	8.94508e+06
Com_5262_pos	16-Heptadecyne-1,2,4-triol	--	C17 H32 O3	306.217	8.685	--	--	--	--	--	--	--	--	--	--	Invalid mass	No results	No results	307.224	1.09881e+07	1.5341e+06	7.55339e+06	1.08522e+06	9.62968e+06	2.12842e+06	1.2465e+07	2.30647e+06	1.44048e+07	1.74703e+06	1.26106e+07	2.22093e+06	5.77717e+06	5.53463e+06	7.1385e+06
Com_5318_pos	5,6-diphenyl-3-(2-pyridyl)-1,2,4-triazine	--	C20 H14 N4	310.119	8.564	--	--	--	--	--	--	--	--	--	--	Invalid mass	No results	No results	311.126	4.56735e+06	1.16339e+07	2.37404e+06	2.89353e+06	1.81084e+06	4.9466e+06	2.85362e+06	5.5096e+06	1.64581e+06	2.39129e+06	1.61655e+06	2.12064e+06	3.13946e+06	4.32806e+06	2.26728e+06
Com_5353_pos	Pleuromutilin	Pleuromutilin; Pleuromulin	C22 H34 O5	756.465	9.302	cpd:C09169	--	--	--	--	--	--	--	--	--	Invalid mass	No results	No results	379.24	3.56681e+06	569278	2.53256e+06	442172	1.81253e+06	738449	1.18986e+06	961497	3.10091e+06	807991	3.11431e+06	684683	7.80722e+06	7.10214e+06	5.99555e+06
Com_5411_pos	1-(4-hydroxyphenyl)propane-1,2-diol	--	C9 H12 O3	190.058	5.523	--	--	--	--	--	--	--	--	--	--	Invalid mass	No results	No results	191.065	7.43996e+06	872252	1.31395e+07	863015	9.99932e+06	1.63438e+06	1.1564e+07	1.18817e+06	1.16655e+07	1.18552e+06	6.50267e+06	1.18156e+06	5.04335e+06	5.61947e+06	5.81709e+06
Com_5433_pos	PE (20:4/22:6)	--	C47 H74 N O8 P	811.512	11.042	--	--	--	--	--	--	--	--	--	--	No results	Full match	No results	812.519	324384	1.12617e+07	349031	373553	226151	2.21394e+06	233049	1.6701e+07	324422	688502	223256	856658	352408	291036	296588
Com_5446_pos	4-acetyl-4-(ethoxycarbonyl)heptanedioic acid	--	C12 H18 O7	256.092	5.269	--	--	--	--	--	--	--	--	--	--	Invalid mass	No results	No results	257.099	8.94401e+06	709649	8.79279e+06	373181	1.00196e+07	898561	9.65395e+06	643811	1.00908e+07	674757	6.94697e+06	554513	3.87829e+06	4.59294e+06	4.84148e+06
Com_5508_pos	PC (14:1e/8:0)	--	C30 H60 N O7 P	577.41	10.938	--	--	--	--	--	--	--	--	--	--	No results	Full match	No results	578.417	2.25598e+06	462452	4.1997e+06	249513	3.1108e+06	456285	3.25355e+06	631255	5.93262e+06	401935	2.84346e+06	345448	7.45973e+06	7.16867e+06	5.93223e+06
Com_5561_pos	Thiamine pyrophosphate	--	C12 H18 N4 O7 P2 S	424.036	1.575	--	--	HMDB0062636	--	Organoheterocyclic compounds	Diazines	Pyrimidines and pyrimidine derivatives	--	--	--	No results	Full match	No results	425.044	8.82849e+06	5.31554e+06	7.31471e+06	4.65162e+06	9.64983e+06	7.32175e+06	7.38514e+06	6.07393e+06	6.20277e+06	1.79724e+07	1.16433e+07	7.39848e+06	5.65851e+06	5.4192e+06	7.06253e+06
Com_5619_pos	PC (11:0/16:3)	--	C35 H64 N O8 P	657.436	10.367	--	--	--	--	--	--	--	--	--	--	No results	Full match	No results	658.444	2.36342e+06	269475	5.14579e+06	188913	3.31641e+06	340148	3.21413e+06	566429	3.70589e+06	297879	2.67958e+06	246438	7.19701e+06	3.80982e+06	5.47027e+06
Com_5754_pos	Lysopc 18:3	--	C26 H48 N O7 P	517.314	10.53	--	--	--	--	--	--	--	--	--	--	No results	No results	Full match	518.322	4.0255e+06	1.72061e+06	3.32926e+06	1.16545e+06	4.85433e+06	2.45548e+06	6.0519e+06	2.27411e+06	4.10061e+06	2.28553e+06	5.19739e+06	2.05915e+06	6.60543e+06	8.62869e+06	6.16049e+06
Com_5791_pos	Quercetin-3β-D-glucoside	--	C21 H20 O12	464.095	5.584	--	--	--	--	--	--	--	--	--	--	Full match	No results	No results	465.103	1.03817e+06	395827	1.16817e+07	424796	863887	683861	1.18636e+06	678746	1.05684e+06	622085	1.05309e+06	489998	672267	636225	682188
Com_5852_pos	10-Nitrolinoleate	--	C18 H31 N O4	331.235	5.984	--	--	HMDB0005049	--	Lipids and lipid-like molecules	Fatty Acyls	Lineolic acids and derivatives	--	--	--	Invalid mass	No results	No results	332.243	9.25819e+06	1.00493e+06	8.57751e+06	2.58741e+06	8.50571e+06	3.61854e+06	4.42362e+06	1.76282e+06	2.71191e+06	2.06872e+06	5.35343e+06	1.47201e+06	1.71868e+06	1.87954e+06	1.59723e+06
Com_5888_pos	N1-[3,5-di(trifluoromethyl)phenyl]-2-cyclopentyl-2-phenylacetamide	--	C21 H19 F6 N O	415.135	5.628	--	--	--	--	--	--	--	--	--	--	Full match	No results	No results	416.143	568842	151902	3.08873e+06	123815	2.18127e+06	249418	1.02888e+07	212951	4.48174e+06	189974	1.35515e+06	171891	1.61647e+06	1.47415e+06	1.74852e+06
Com_5895_pos	4-(2,3-dihydro-1,4-benzodioxin-6-yl)butanoic acid	--	C12 H14 O4	222.087	5.249	--	--	--	--	--	--	--	--	--	--	Invalid mass	No results	No results	223.094	8.93548e+06	5.19345e+06	8.50962e+06	557557	8.16954e+06	1.36524e+06	8.73071e+06	1.13185e+06	1.20694e+07	1.64381e+07	6.39506e+06	1.404e+06	6.04365e+06	5.04852e+06	5.40937e+06
Com_5922_pos	LPC 4:0	--	C12 H26 N O7 P	327.145	5.084	--	--	--	LMGP01050089	--	--	--	Glycerophospholipids [GP]	Glycerophosphocholines [GP01]	Monoacylglycerophosphocholines [GP0105]	No results	Full match	No results	328.152	2.78584e+06	213474	3.97941e+06	171450	3.12827e+06	494166	1.02085e+07	452582	3.89087e+06	318152	2.2808e+06	268913	1.4663e+06	1.55899e+06	1.65187e+06
Com_5997_pos	3-[4-(3,5-dichloro-4-pyridinyl)piperazino]-1,1,1-trifluoro-2-propanol	--	C12 H14 Cl2 F3 N3 O	343.051	2.449	--	--	--	--	--	--	--	--	--	--	Invalid mass	No results	No results	344.059	8.64805e+06	1.1297e+06	1.0955e+07	2.82789e+06	4.57164e+06	1.38272e+06	6.41621e+06	1.62811e+06	1.17448e+07	1.59798e+06	9.72755e+06	2.00206e+06	4.31318e+06	3.78345e+06	4.57159e+06
Com_6000_pos	Pregnenolone	Pregnenolone; 5-Pregnen-3beta-ol-20-one; 3beta-Hydroxypregn-5-en-20-one	C21 H32 O2	316.24	9.508	cpd:C01953	map01100 Metabolic pathways	HMDB0000253	LMST02030088	Lipids and lipid-like molecules	Steroids and steroid derivatives	Pregnane steroids	Sterols [ST]	Steroids [ST02]	C21 steroids (gluco/mineralocorticoids, progestogins) and derivatives [ST0203]	No results	No results	Full match	317.247	4.98098e+06	1.01628e+06	2.76319e+06	780141	2.80074e+06	634275	5.95861e+06	914895	3.05392e+06	751658	1.21078e+07	1.40405e+06	2.48639e+06	2.8356e+06	4.30197e+06
Com_6033_pos	(2,6-dimethylmorpholino)(1-methyl-5-nitro-1H-pyrazol-4-yl)methanone	--	C11 H16 N4 O4	250.107	5.214	--	--	--	--	--	--	--	--	--	--	Invalid mass	No results	No results	251.114	2.85815e+06	393027	6.12642e+06	256340	3.03663e+06	671322	7.29307e+06	627110	1.16442e+07	485770	2.53308e+06	361569	1.73716e+06	1.63582e+06	1.96798e+06
Com_6041_pos	ethyl 2-[4,6-dimethyl-3-oxoisothiazolo[5,4-b]pyridin-2(3H)-yl]acetate	--	C12 H14 N2 O3 S	266.076	5.242	--	--	--	--	--	--	--	--	--	--	Invalid mass	No results	No results	267.084	7.10236e+06	816336	1.08921e+07	516920	8.1752e+06	1.12987e+06	8.93379e+06	831187	9.32211e+06	1.096e+06	6.18086e+06	697185	4.30058e+06	3.9874e+06	3.82533e+06
Com_6124_pos	ACar 24:5	--	C31 H52 N O4	501.381	7.932	--	--	--	--	--	--	--	--	--	--	No results	Invalid mass	No results	502.388	983841	469919	5.8553e+06	1.81614e+06	1.13845e+06	1.43876e+06	1.33719e+06	2.13831e+06	3.95818e+06	1.38889e+06	3.62128e+06	2.29694e+06	6.22574e+06	5.55955e+06	4.74164e+06
Com_6315_pos	LPE 22:1	--	C27 H54 N O7 P	535.364	11.092	--	--	--	LMGP02050068	--	--	--	Glycerophospholipids [GP]	Glycerophosphoethanolamines [GP02]	Monoacylglycerophosphoethanolamines [GP0205]	No results	Full match	No results	536.371	3.9225e+06	373806	1.34692e+06	202646	3.78496e+06	351759	3.17867e+06	460728	2.3116e+06	330658	3.05885e+06	299711	5.97097e+06	7.01541e+06	6.25022e+06
Com_6326_pos	2,6-Dihydroxypurine	--	C5 H4 N4 O2	152.034	5.437	--	--	HMDB0000292	--	Organoheterocyclic compounds	Imidazopyrimidines	Purines and purine derivatives	--	--	--	No results	No results	Full match	153.041	6.38029e+06	513568	7.33651e+06	320365	7.23867e+06	521224	6.28446e+06	996588	1.08747e+07	824182	4.59303e+06	442934	3.95497e+06	3.79076e+06	3.88115e+06
Com_6388_pos	All trans-Retinal	--	C20 H28 O	284.214	8.949	--	--	--	--	--	--	--	--	--	--	No results	No results	Full match	285.221	4.80981e+06	3.61624e+06	985716	2.27856e+06	2.40805e+06	3.57699e+06	1.76347e+06	1.59143e+07	1.33548e+06	1.005e+07	2.66515e+06	8.08888e+06	4.56786e+06	5.63868e+06	5.44097e+06
Com_6436_pos	PC (22:6/22:6)	--	C52 H80 N O8 P	877.55	9.727	--	--	--	LMGP01011119	--	--	--	Glycerophospholipids [GP]	Glycerophosphocholines [GP01]	Diacylglycerophosphocholines [GP0101]	No results	Invalid mass	No results	878.557	2.01307e+06	112176	3.43048e+06	83242	1.84565e+06	151109	2.77975e+06	185657	2.7008e+06	142496	1.40596e+06	158510	5.80069e+06	3.97141e+06	3.31297e+06
Com_6440_pos	PC (4:0/4:0)	--	C16 H32 N O8 P	397.187	5.391	--	--	--	LMGP01011222	--	--	--	Glycerophospholipids [GP]	Glycerophosphocholines [GP01]	Diacylglycerophosphocholines [GP0101]	No results	Full match	No results	398.194	4.81987e+06	198472	5.19173e+06	206653	5.79797e+06	427415	9.00707e+06	422893	4.42832e+06	323427	3.09876e+06	255587	2.25729e+06	2.14499e+06	2.76345e+06
Com_6454_pos	SM (d20:2/13:1)	--	C38 H73 N2 O6 P	684.52	10.026	--	--	--	--	--	--	--	--	--	--	No results	Full match	No results	685.527	7.96383e+06	5.81268e+06	1.92669e+06	1.41853e+06	1.67717e+06	1.29101e+06	4.31399e+06	6.35245e+06	1.79609e+06	2.50015e+06	2.34783e+06	1.69089e+06	2.94174e+06	2.39148e+06	1.99193e+06
Com_6478_pos	16,16-Dimethyl prostaglandin A1	--	C22 H36 O4	386.243	7.421	--	--	--	--	--	--	--	--	--	--	Invalid mass	No results	No results	387.249	870233	197268	1.96327e+06	221795	556843	355078	2.70571e+06	379519	1.04527e+07	4.45872e+06	5.85702e+06	4.77124e+06	4.58404e+06	5.17086e+06	4.78467e+06
Com_6599_pos	PC (16:2/17:2)	--	C41 H74 N O8 P	739.514	11.419	--	--	--	--	--	--	--	--	--	--	No results	Full match	No results	740.521	1.43743e+06	397666	5.2912e+06	347675	1.45292e+06	541715	1.98564e+06	432406	2.98657e+06	446659	1.30021e+06	436988	5.50284e+06	5.38543e+06	6.79495e+06
Com_6626_pos	N-Acetylneuraminic acid	N-Acetylneuraminate; N-Acetylneuraminic acid; 5-Acetamido-3,5-dideoxy-D-glycero-D-galacto-2-nonulosonic acid; Neu5Ac	C11 H19 N O9	331.087	1.38	cpd:C00270	map00520 Amino sugar and nucleotide sugar metabolism;map01100 Metabolic pathways	HMDB0000230	--	Organic oxygen compounds	Organooxygen compounds	Carbohydrates and carbohydrate conjugates	--	--	--	Invalid mass	No results	No results	332.094	1.55261e+06	2.13971e+06	6.03376e+06	2.20455e+06	1.3215e+06	3.54478e+06	2.70752e+06	3.49401e+06	9.97809e+06	3.34687e+06	5.3224e+06	3.06476e+06	1.48591e+06	1.67866e+06	1.83681e+06
Com_6780_pos	4-oxo-4-[(1-phenylethyl)amino]but-2-enoic acid	--	C12 H13 N O3	219.089	5.727	--	--	--	--	--	--	--	--	--	--	Full match	No results	No results	220.097	3.32097e+06	842847	4.1047e+06	1.16795e+06	6.93337e+06	582774	5.49703e+06	266076	5.22995e+06	981561	2.62055e+06	260396	2.16603e+06	1.83419e+06	2.04901e+06
Com_6793_pos	Gramine	Gramine; (1H-Indol-3-ylmethyl)dimethylamine; (1H-Indol-3-yl)-N,N-dimethylmethanamine	C11 H14 N2	129.058	5.184	cpd:C08304	--	--	--	--	--	--	--	--	--	Invalid mass	No results	No results	130.065	6.29558e+06	7.7469e+06	8.31008e+06	3.22715e+06	3.63943e+06	7.9712e+06	4.25566e+06	7.04934e+06	3.71743e+06	7.81469e+06	4.24939e+06	4.98193e+06	3.26394e+06	3.38231e+06	3.90775e+06
Com_6864_pos	2,3-Dinor-11β-prostaglandin F2α	--	C18 H30 O5	348.192	6.144	--	--	--	--	--	--	--	--	--	--	Invalid mass	No results	No results	349.2	3.93879e+06	6.11199e+06	5.49958e+06	7.17925e+06	6.81122e+06	6.21878e+06	3.85645e+06	4.64016e+06	7.70513e+06	4.94221e+06	2.30377e+06	5.04997e+06	3.685e+06	2.82952e+06	2.42358e+06
Com_6975_pos	U-44069	--	C21 H34 O4	332.235	8.585	--	--	--	--	--	--	--	--	--	--	Invalid mass	No results	No match	333.242	3.15802e+06	3.55855e+06	465528	1.95238e+06	2.04386e+06	3.85911e+06	1.4443e+06	1.37014e+07	488084	3.077e+06	1.41951e+06	3.95847e+06	3.79393e+06	3.75004e+06	3.3649e+06
Com_7011_pos	6-(trifluoromethoxy)quinolin-4-ol	--	C10 H6 F3 N O2	229.035	5.351	--	--	--	--	--	--	--	--	--	--	Full match	No results	No results	230.042	188953	97753.8	8.56544e+06	93884.1	180582	189776	215771	213692	224812	135995	190206	115603	131192	127434	140446
Com_7026_pos	S-(Methyl)Glutathione	--	C11 H19 N3 O6 S	321.1	7.778	--	--	--	--	--	--	--	--	--	--	No results	No results	Full match	322.108	6.89489e+06	805693	7.91438e+06	484568	5.91456e+06	1.17379e+06	5.14341e+06	1.21907e+06	5.41621e+06	1.39124e+06	5.9458e+06	1.12104e+06	2.73221e+06	2.20458e+06	2.1011e+06
Com_7054_pos	Pyridoxamine 5-phosphate	Pyridoxamine phosphate; Pyridoxamine 5-phosphate; Pyridoxamine 5'-phosphate	C8 H13 N2 O5 P	248.054	5.191	cpd:C00647	map00750 Vitamin B6 metabolism;map01100 Metabolic pathways	HMDB0001555	--	Organoheterocyclic compounds	Pyridines and derivatives	Pyridoxamines	--	--	--	Invalid mass	No results	No results	249.061	372400	7.30276e+06	487803	3.88868e+06	249913	8.16176e+06	285229	6.53835e+06	272158	8.48429e+06	414865	5.32512e+06	610219	594149	509607
Com_7101_pos	Monolaurin	--	C15 H30 O4	296.196	8.125	--	--	--	--	--	--	--	--	--	--	Invalid mass	No results	No results	297.203	900670	1.26096e+06	382126	700522	1.33655e+06	3.33293e+06	481302	1.32812e+07	757379	2.54666e+06	1.21643e+06	3.8491e+06	1.52506e+06	1.51241e+06	1.76487e+06
Com_7161_pos	2-Linoleoyl glycerol	--	C21 H38 O4	336.264	10.329	--	--	--	--	--	--	--	--	--	--	Invalid mass	No results	No results	337.271	2.43381e+06	669099	1.68256e+06	638601	2.02451e+06	1.92554e+06	3.58983e+06	1.87162e+06	3.91258e+06	1.57214e+06	4.64198e+06	1.69766e+06	4.80605e+06	5.24634e+06	5.08013e+06
Com_7181_pos	5-[(10Z)-14-(3,5-dihydroxyphenyl)tetradec-10-en-1-yl]benzene-1,3-diol	--	C26 H36 O4	412.258	8.739	--	--	--	--	--	--	--	--	--	--	Invalid mass	No results	No results	413.266	477283	251755	5.85395e+06	185105	542703	325231	7.44137e+06	411720	6.7118e+06	262676	342472	242605	2.52913e+06	2.74162e+06	2.90714e+06
Com_7271_pos	2-[(2-amino-6-methylpyrimidin-4-yl)thio]-4,6-dimethylnicotinonitrile	--	C13 H13 N5 S	271.088	4.791	--	--	--	--	--	--	--	--	--	--	Invalid mass	No results	No results	272.095	6.4644e+06	209648	5.87221e+06	186600	5.00613e+06	366628	7.2926e+06	345938	6.6047e+06	267564	4.2902e+06	222025	2.60642e+06	2.20187e+06	2.3928e+06
Com_7344_pos	(+/-)-UR-144 N-(4-Hydroxypentyl) metabolite	--	C21 H29 N O2	327.216	5.456	--	--	--	--	--	--	--	--	--	--	Invalid mass	No results	No results	328.223	1.04917e+06	1.56665e+06	1.04932e+06	1.13318e+06	2.4244e+06	2.99109e+06	3.0982e+06	3.90596e+06	3.78877e+06	1.79809e+06	3.93262e+06	1.49011e+06	4.60595e+06	4.65661e+06	3.83075e+06
Com_7382_pos	1,7-bis(3,4-dihydroxyphenyl)heptan-3-one	--	C19 H22 O5	330.146	5.62	--	--	--	--	--	--	--	--	--	--	Full match	No results	No results	331.153	5.02677e+06	336902	5.64632e+06	300365	6.00583e+06	569273	5.92486e+06	532536	7.73079e+06	529478	3.8096e+06	417054	2.45904e+06	2.56061e+06	2.87994e+06
Com_7444_pos	Bisphenol TMC	--	C21 H26 O2	327.215	4.929	--	--	--	--	--	--	--	--	--	--	Invalid mass	No results	No results	328.223	1.00923e+06	1.79795e+06	592976	2.94081e+06	234295	3.5146e+06	511549	5.04111e+06	521412	1.2147e+07	539094	3.82896e+06	1.57148e+06	1.44663e+06	1.54281e+06
Com_7549_pos	ACar 13:0	--	C20 H40 N O4	357.287	6.837	--	--	--	--	--	--	--	--	--	--	No results	Invalid mass	No results	358.295	936314	564954	4.21518e+06	5.85863e+06	919163	1.49654e+06	1.53826e+06	1.78832e+06	8.03139e+06	6.7956e+06	5.22982e+06	4.30583e+06	740443	1.48955e+06	1.23856e+06
Com_7580_pos	Indole-3-pyruvic acid	--	C11 H9 N O3	203.062	5.394	--	--	HMDB0060484	--	Organoheterocyclic compounds	Indoles and derivatives	Indolyl carboxylic acids and derivatives	--	--	--	No results	Invalid mass	No results	204.069	6.04744e+06	229293	1.87227e+06	329899	4.13469e+06	505458	4.19831e+06	489622	3.24401e+06	165851	2.1879e+06	136567	1.85956e+06	2.13653e+06	2.38801e+06
Com_7585_pos	methyl 3,4,5-trihydroxycyclohex-1-ene-1-carboxylate	--	C8 H12 O5	210.05	5.21	--	--	--	--	--	--	--	--	--	--	Invalid mass	No results	No results	211.058	6.02689e+06	343884	5.59295e+06	211742	5.76151e+06	462092	6.65104e+06	376032	6.30966e+06	291281	3.78831e+06	406628	2.40974e+06	2.64038e+06	2.69774e+06
Com_7603_pos	Vindoline	Vindoline	C25 H32 N2 O6	456.225	9.1	cpd:C01626	--	--	--	--	--	--	--	--	--	Full match	No results	No results	457.232	2.33082e+06	594328	2.24934e+06	372778	2.98105e+06	855499	4.28972e+06	1.01951e+06	3.53545e+06	1.02454e+06	3.70223e+06	911831	4.35647e+06	4.55554e+06	3.77993e+06
Com_7693_pos	Cholecalciferol	Vitamin D3; Cholecalciferol; Calciol	C27 H44 O	384.339	11.622	cpd:C05443	map01100 Metabolic pathways	HMDB0000876	--	Lipids and lipid-like molecules	Steroids and steroid derivatives	Vitamin D and derivatives	--	--	--	Full match	No results	No results	385.346	1.27488e+06	389496	2.25326e+06	339736	2.14964e+06	542753	2.53492e+06	537175	4.1143e+06	500318	1.47447e+06	409649	3.89206e+06	5.31858e+06	5.33752e+06
Com_7755_pos	Ranolazine	--	C24 H33 N3 O4	854.48	7.401	--	--	HMDB0014388	--	Benzenoids	Phenol ethers	Anisoles	--	--	--	Invalid mass	No results	No results	428.247	935074	252917	2.12907e+06	206709	523793	455245	2.184e+06	486580	7.6438e+06	600501	5.13683e+06	512371	4.19712e+06	3.83894e+06	3.29384e+06
Com_7831_pos	Maltotetraose	Maltotetraose	C24 H42 O21	688.202	1.394	cpd:C02052	--	HMDB0001296	--	Organic oxygen compounds	Organooxygen compounds	Carbohydrates and carbohydrate conjugates	--	--	--	Invalid mass	No results	No results	689.21	1.10684e+06	1.56304e+06	7.05068e+06	1.59472e+06	960023	2.49747e+06	1.0078e+06	2.34518e+06	1.23021e+06	2.37558e+06	1.40026e+06	1.99553e+06	1.00096e+06	1.00796e+06	1.16941e+06
Com_7836_pos	2-[(3S)-1-(2-Methylbenzyl)-3-pyrrolidinyl]-1H-imidazo[4,5-b]pyridine	--	C18 H20 N4	292.171	9.781	--	--	--	--	--	--	--	--	--	--	Invalid mass	No results	No results	293.178	5.68624e+06	1.19923e+06	3.29335e+06	1.04623e+06	2.93754e+06	1.03764e+06	3.57971e+06	1.0531e+06	3.04304e+06	1.1025e+06	4.26081e+06	828207	2.6212e+06	2.26409e+06	2.46213e+06
Com_8054_pos	L-Ornithine	L-Ornithine; (S)-2,5-Diaminovaleric acid; (S)-2,5-Diaminopentanoic acid; (S)-2,5-Diaminopentanoate	C5 H12 N2 O2	132.09	1.129	cpd:C00077	map00220 Arginine biosynthesis;map00330 Arginine and proline metabolism;map00480 Glutathione metabolism;map01100 Metabolic pathways;map01110 Biosynthesis of secondary metabolites;map01130 Biosynthesis of antibiotics;map01210 2-Oxocarboxylic acid metabolism;map01230 Biosynthesis of amino acids;map02010 ABC transporters	HMDB0000214	--	Organic acids and derivatives	Carboxylic acids and derivatives	Amino acids, peptides, and analogues	--	--	--	No results	No results	Full match	133.097	5.45554e+06	5.11591e+06	5.27935e+06	1.14653e+06	2.98849e+06	2.24101e+06	4.85896e+06	2.57509e+06	3.59995e+06	1.32662e+06	2.67814e+06	3.10216e+06	2.51934e+06	2.16955e+06	2.10169e+06
Com_8156_pos	13,14-Dihydro prostaglandin E1	--	C20 H36 O5	338.243	7.553	--	--	--	--	--	--	--	--	--	--	Invalid mass	No results	No results	339.25	3.13952e+06	703302	3.65898e+06	796161	2.92934e+06	1.25687e+06	5.99685e+06	1.03427e+06	5.02373e+06	1.06606e+06	3.33969e+06	1.07404e+06	1.66696e+06	1.97009e+06	2.34391e+06
Com_8228_pos	PC (16:1e/20:5)	--	C44 H78 N O7 P	1527.1	9.429	--	--	--	--	--	--	--	--	--	--	No results	Invalid mass	No results	764.556	3.8127e+06	5.60437e+06	1.36786e+06	317398	526761	722595	560439	5.25609e+06	645654	744282	698379	586688	1.06856e+06	812438	856134
Com_8239_pos	Octadecanamine	--	C18 H39 N	269.308	7.812	--	--	--	--	--	--	--	--	--	--	Full match	No results	No results	270.315	952316	267199	413407	160701	355373	389273	668823	363515	788081	307899	660218	252295	3.79213e+06	3.55447e+06	3.22759e+06
Com_8267_pos	5-Methyluridine	--	C10 H14 N2 O6	258.085	1.421	--	--	HMDB0000884	--	Nucleosides, nucleotides, and analogues	Pyrimidine nucleosides		--	--	--	No results	No results	Full match	259.092	3.40909e+06	2.20795e+06	6.45859e+06	2.17886e+06	1.56845e+06	3.66573e+06	3.01514e+06	3.60534e+06	3.17502e+06	3.35616e+06	2.7201e+06	2.90383e+06	1.50263e+06	1.5586e+06	1.71853e+06
Com_8413_pos	2-(2-acetyl-3,5-dihydroxyphenyl)acetic acid	--	C10 H10 O5	210.05	4.79	--	--	--	--	--	--	--	--	--	--	Invalid mass	No results	No results	211.058	3.53598e+06	274492	2.3349e+06	115309	4.83613e+06	179770	4.982e+06	325430	3.57521e+06	210180	2.17869e+06	120495	1.7021e+06	1.69757e+06	2.044e+06
Com_8422_pos	Methyl beta-D-galactopyranoside	Methyl beta-D-galactoside; Methyl beta-D-galactopyranoside	C7 H14 O6	194.079	1.066	cpd:C03619	map02010 ABC transporters	--	--	--	--	--	--	--	--	No results	No results	Full match	195.087	1.25119e+06	3.05558e+06	1.40409e+06	4.22865e+06	990752	9.36041e+06	1.31904e+06	9.01101e+06	1.71255e+06	7.65944e+06	1.88466e+06	7.80033e+06	3.66587e+06	1.89996e+06	3.86024e+06
Com_8432_pos	Citicoline	CDP-choline; Cytidine 5'-diphosphocholine; Citicoline	C14 H26 N4 O11 P2	488.107	1.325	cpd:C00307	map00564 Glycerophospholipid metabolism;map01100 Metabolic pathways	HMDB0001413	--	Nucleosides, nucleotides, and analogues	Pyrimidine nucleotides	Pyrimidine ribonucleotides	--	--	--	No results	No results	Full match	489.114	1.91604e+06	1.37428e+06	6.25972e+06	1.36379e+06	2.82946e+06	2.44128e+06	3.08151e+06	2.35595e+06	2.75203e+06	2.36732e+06	2.00202e+06	2.04287e+06	994904	993758	1.57958e+06
Com_8442_pos	cis-7-Hexadecenoic Acid	--	C16 H30 O2	254.224	9.794	--	--	--	--	--	--	--	--	--	--	No results	No results	Full match	255.232	5.04141e+06	557585	1.85855e+06	484928	2.21191e+06	888032	1.99303e+06	740980	2.09313e+06	657667	1.99337e+06	627123	2.45015e+06	1.97882e+06	2.22576e+06
Com_8504_pos	N-Oleoyl Glycine	--	C20 H37 N O3	339.277	8.136	--	--	--	LMFA08020082	--	--	--	Fatty Acyls [FA]	Fatty amides [FA08]	N-acyl amines [FA0802]	No results	No results	Full match	340.284	2.54176e+06	369131	3.0699e+06	214546	4.74487e+06	556297	5.34527e+06	561333	3.45835e+06	376735	2.80002e+06	295111	1.39472e+06	1.21517e+06	1.52976e+06
Com_8522_pos	2-oxa-4-azatetracyclo[6.3.1.1~6,10~.0~1,5~]tridecan-3-one	--	C11 H15 N O2	193.108	5.626	--	--	--	--	--	--	--	--	--	--	Invalid mass	No results	No results	194.115	1.33555e+06	5.29867e+06	3.17525e+06	1.50203e+06	2.54274e+06	5.72491e+06	1.33838e+06	1.87623e+06	1.45293e+06	5.22171e+06	1.86137e+06	2.63603e+06	1.24982e+06	1.6116e+06	1.44971e+06
Com_8838_pos	PC (18:3e/22:4)	--	C48 H84 N O7 P	817.586	10.816	--	--	--	--	--	--	--	--	--	--	No results	Invalid mass	No results	818.594	1.85184e+06	3.43648e+06	3.39211e+06	644363	461937	1.47102e+06	1.10118e+06	657992	3.99516e+06	1.23713e+06	765869	1.44452e+06	2.77936e+06	4.21402e+06	2.99029e+06
Com_8884_pos	N1-isopropyl-2-(phenylthio)benzamide	--	C16 H17 N O S	271.103	4.839	--	--	--	--	--	--	--	--	--	--	Full match	No results	No results	272.111	133245	131811	5.72097e+06	81664.8	118413	180459	126094	182422	126014	143298	124136	126019	96813.1	89166.5	113021
Com_8893_pos	4-(benzoylamino)-3-hydroxybutanoic acid	--	C11 H13 N O4	205.077	5.409	--	--	--	--	--	--	--	--	--	--	Invalid mass	No results	No results	206.085	4.42192e+06	323427	3.81532e+06	379826	4.39216e+06	690918	3.07944e+06	658809	3.70698e+06	571278	2.34024e+06	539807	1.25519e+06	967819	1.09268e+06
Com_8908_pos	7Z, 10Z, 13Z, 16Z, 19Z-docosapentaenoic acid	--	C22 H34 O2	330.255	8.746	--	--	--	--	--	--	--	--	--	--	No results	No results	Full match	331.262	1.44214e+06	368932	1.38299e+06	304664	4.37872e+06	485176	4.04615e+06	661712	1.86832e+06	479533	2.96566e+06	476218	835263	831316	998254
Com_8978_pos	gamma-Glutamylglutamic acid	--	C10 H16 N2 O7	276.097	6.214	--	--	HMDB0011737	--	Organic acids and derivatives	Carboxylic acids and derivatives	Amino acids, peptides, and analogues	--	--	--	No results	No results	Full match	277.104	4.52556e+06	2.15624e+06	989193	1.79441e+06	810515	1.1139e+06	618622	1.91018e+06	3.84157e+06	996886	3.8591e+06	1.8124e+06	634073	556289	1.05454e+06
Com_9029_pos	Pepstatin	Pepstatin	C34 H63 N5 O9	685.465	10.611	cpd:C00773	--	HMDB0005007	--	Organoheterocyclic compounds	Lactones	Delta valerolactones	--	--	--	No results	No results	Full match	686.473	479561	156426	1.60234e+06	86468	1.03029e+06	153195	1.65488e+06	199514	1.72264e+06	141664	295140	118071	3.2448e+06	3.9462e+06	2.80885e+06
Com_9164_pos	LysoPC 12:1	--	C20 H36 N O7 P	433.221	5.582	--	--	--	--	--	--	--	--	--	--	No results	No results	Full match	434.228	524885	350169	556723	178421	436768	345750	599807	343164	5.78698e+06	314517	5.59183e+06	247735	2.18316e+06	1.98168e+06	2.63354e+06
Com_9244_pos	Enrofloxacin	--	C19 H22 F N3 O3	682.297	4.899	--	--	HMDB0029861	--	Organoheterocyclic compounds	Quinolines and derivatives	Quinoline carboxylic acids	--	--	--	Invalid mass	No results	No results	342.156	1.17376e+06	769572	3.46333e+06	692914	3.58734e+06	2.48565e+06	4.84598e+06	2.65439e+06	3.41594e+06	1.41504e+06	2.14991e+06	984024	2.06312e+06	1.68833e+06	2.28405e+06
Com_9376_pos	XLR11 N-(2-fluoropentyl) isomer	--	C21 H28 F N O	329.22	5.749	--	--	--	--	--	--	--	--	--	--	Invalid mass	No results	No results	330.227	2.33836e+06	1.28909e+06	4.93679e+06	1.4276e+06	1.191e+06	1.50244e+06	1.43309e+06	780979	5.55569e+06	1.40759e+06	1.74017e+06	1.98851e+06	1.43007e+06	1.06847e+06	1.01186e+06
Com_9377_pos	4-chloro-N-(2-morpholinophenyl)benzamide	--	C17 H17 Cl N2 O2	316.103	5.586	--	--	--	--	--	--	--	--	--	--	Invalid mass	No results	No results	317.111	440706	334054	2.43067e+06	1.10762e+06	906759	1.31021e+06	3.05453e+06	4.77626e+06	5.55484e+06	890422	2.47609e+06	951314	978542	1.10963e+06	1.11707e+06
Com_9483_pos	Boldione	--	C19 H24 O2	284.177	8.239	--	--	HMDB0003422	--	Lipids and lipid-like molecules	Steroids and steroid derivatives	Androstane steroids	--	--	--	No results	No results	Full match	285.184	4.11567e+06	561044	2.43607e+06	296022	3.15327e+06	620952	3.36116e+06	715348	2.78023e+06	508507	3.59436e+06	449863	1.71983e+06	2.18475e+06	1.70135e+06
Com_9561_pos	1-allyl-4,5-diphenyl-2-(2-thienyl)-1H-imidazole	--	C22 H18 N2 S	342.122	5.516	--	--	--	--	--	--	--	--	--	--	Invalid mass	No results	No results	343.129	1.72536e+06	869419	874731	607293	322791	1.07747e+06	457877	1.04814e+06	400195	469112	5.52992e+06	470011	839193	1.07054e+06	1.02555e+06
Com_9575_pos	ACar 10:1	--	C17 H32 N O4	313.225	6.174	--	--	--	--	--	--	--	--	--	--	No results	Invalid mass	No results	314.232	4.04391e+06	3.81659e+06	3.80395e+06	3.69966e+06	2.63067e+06	2.66973e+06	2.09077e+06	2.50204e+06	801269	2.54686e+06	1.16257e+06	2.60239e+06	736837	1.27413e+06	858943
Com_9606_pos	Cocaethylene	--	C18 H23 N O4	317.159	5.175	--	--	HMDB0041860	--	Benzenoids	Benzene and substituted derivatives	Benzoic acids and derivatives	--	--	--	No results	Invalid mass	No results	318.166	1.85233e+06	754910	4.47315e+06	219290	1.59134e+06	780867	4.5279e+06	1.54598e+06	1.45845e+06	759291	1.07053e+06	633068	651679	789167	937317
Com_9633_pos	D-Glucarate	D-Glucarate; D-Glucaric acid; L-Gularic acid; D-Saccharic acid; D-Glucosaccharic acid; Glucaric acid; Glucarate	C6 H10 O8	210.038	1.081	cpd:C00818	map00053 Ascorbate and aldarate metabolism;map01100 Metabolic pathways	HMDB0000663	--	Organic oxygen compounds	Organooxygen compounds	Carbohydrates and carbohydrate conjugates	--	--	--	No results	No results	Full match	211.045	2.07694e+06	3.16392e+06	2.18584e+06	2.75996e+06	1.78272e+06	7.96736e+06	3.9048e+06	5.45944e+06	1.35853e+06	5.33057e+06	1.81633e+06	4.32454e+06	1.77817e+06	2.11389e+06	2.10626e+06
Com_9654_pos	Prostaglandin E2-1-glyceryl ester	--	C23 H38 O7	448.236	7.575	--	--	--	--	--	--	--	--	--	--	Invalid mass	No results	No results	449.243	3.87825e+06	206636	4.94638e+06	202893	1.77067e+06	369553	2.80596e+06	354112	2.876e+06	536630	2.53296e+06	445393	828538	725440	851739
Com_9747_pos	Sodium Dehydrocholate	--	C24 H33 Na O5	424.222	6.935	--	--	--	--	--	--	--	--	--	--	No results	No results	Full match	425.23	2.7056e+06	317580	1.62068e+06	189674	527185	338144	1.13593e+06	491935	2.16272e+06	333314	5.35637e+06	264803	645420	1.05044e+06	1.22022e+06
Com_9852_pos	N~5~-(1,3,5-trimethyl-1H-pyrazol-4-yl)-1H-1,2,4-triazole-3,5-diamine	--	C8 H13 N7	207.123	5.72	--	--	--	--	--	--	--	--	--	--	Full match	No results	No results	208.131	2.5466e+06	1.92932e+06	4.08898e+06	402709	3.66859e+06	3.77359e+06	3.1544e+06	2.98392e+06	3.6359e+06	1.89356e+06	3.57885e+06	4.36823e+06	2.48802e+06	3.31569e+06	2.65773e+06
Com_9883_pos	Androsterone	Androsterone; 3alpha-Hydroxy-5alpha-androstan-17-one	C19 H30 O2	290.224	9.575	cpd:C00523	--	HMDB0000031	LMST02020001	Lipids and lipid-like molecules	Steroids and steroid derivatives	Androstane steroids	Sterols [ST]	Steroids [ST02]	C19 steroids (androgens) and derivatives [ST0202]	No results	No results	Full match	291.231	3.82874e+06	494490	1.67524e+06	364093	1.40983e+06	550392	1.35032e+06	715468	1.18244e+06	700137	2.66177e+06	549232	1.56836e+06	1.37574e+06	1.84603e+06
Com_9892_pos	Glutathione	Glutathione; 5-L-Glutamyl-L-cysteinylglycine; N-(N-gamma-L-Glutamyl-L-cysteinyl)glycine; gamma-L-Glutamyl-L-cysteinyl-glycine; GSH; Reduced glutathione	C10 H17 N3 O6 S	307.083	6.003	cpd:C00051	map00270 Cysteine and methionine metabolism;map00480 Glutathione metabolism;map01100 Metabolic pathways;map02010 ABC transporters	HMDB0062697	--	Organic acids and derivatives	Carboxylic acids and derivatives	Amino acids, peptides, and analogues	--	--	--	No results	No results	Full match	308.091	3.1124e+06	3.57671e+06	1.82796e+06	4.10655e+06	2.05022e+06	5.74307e+06	1.99128e+06	2.79781e+06	2.27507e+06	3.82524e+06	1.12385e+06	2.68549e+06	2.04334e+06	1.59558e+06	2.38403e+06
Com_9905_pos	3-(propan-2-yl)-octahydropyrrolo[1,2-a]pyrazine-1,4-dione	--	C10 H16 N2 O2	196.121	5.398	--	--	--	--	--	--	--	--	--	--	Full match	No results	No results	197.129	3.01436e+06	4.07185e+06	829414	907308	669466	2.42559e+06	802321	2.62442e+06	542312	1.16937e+06	1.17791e+06	1.60918e+06	1.02175e+06	1.00471e+06	1.14622e+06
Com_9941_pos	N-{2-[(4-amino-5-cyano-2-pyrimidinyl)sulfanyl]acetyl}-N'-phenylurea	--	C14 H12 N6 O2 S	366.029	1.092	--	--	--	--	--	--	--	--	--	--	Invalid mass	No results	No results	367.037	2.49787e+06	3.74636e+06	2.68728e+06	3.16826e+06	2.41466e+06	7.54658e+06	2.35181e+06	6.5248e+06	1.89359e+06	5.42121e+06	2.91118e+06	4.68229e+06	2.08614e+06	2.17519e+06	3.17122e+06
Com_10004_pos	Mazindol-d4	--	C16 H9 [2]H4 Cl N2 O	288.097	5.342	--	--	--	--	--	--	--	--	--	--	Full match	No results	No results	289.105	3.75378e+06	115286	2.187e+06	108704	2.18263e+06	219733	2.79037e+06	247424	2.67398e+06	166590	1.41985e+06	133851	1.03443e+06	899790	847131
Com_10042_pos	4-decyl-3-hydroxy-5-oxooxolane-2,3-dicarboxylic acid	--	C16 H26 O7	352.149	5.939	--	--	--	--	--	--	--	--	--	--	Invalid mass	No results	No results	353.156	1.61637e+06	2.77848e+06	4.5309e+06	2.94363e+06	3.5584e+06	3.23058e+06	1.20887e+06	3.15545e+06	3.16357e+06	2.49852e+06	3.04789e+06	2.78785e+06	1.0529e+06	945733	1.28559e+06
Com_10086_pos	RNH	--	C16 H27 N9 O5	425.216	5.257	--	--	--	--	--	--	--	--	--	--	Invalid mass	No results	No results	426.224	1.0417e+06	360059	2.04841e+06	442297	1.00115e+06	1.22456e+06	2.27983e+06	1.02933e+06	4.89718e+06	541856	3.15418e+06	422422	1.4989e+06	1.5287e+06	1.7849e+06
Com_10090_pos	PC (17:2/16:3)	--	C41 H72 N O8 P	737.499	10.942	--	--	--	--	--	--	--	--	--	--	No results	Full match	No results	738.506	603384	119881	1.00839e+06	115802	793535	122050	645317	171145	1.08589e+06	109073	363681	95590.6	2.67952e+06	1.83261e+06	1.3329e+06
Com_10141_pos	PC (22:6e/22:5)	--	C52 H84 N O7 P	865.583	10.86	--	--	--	--	--	--	--	--	--	--	No results	Invalid mass	No results	866.59	861744	194061	3.89989e+06	82376.3	1.57548e+06	210836	945315	187542	2.83249e+06	125589	1.0067e+06	106729	2.65879e+06	2.10617e+06	2.68008e+06
Com_10155_pos	N-Formylkynurenine	L-Formylkynurenine; N-Formyl-L-kynurenine; N-Formylkynurenine	C11 H12 N2 O4	236.08	4.872	cpd:C02700	map00380 Tryptophan metabolism;map01100 Metabolic pathways	HMDB0060485	--	Organic oxygen compounds	Organooxygen compounds	Carbonyl compounds	--	--	--	No results	No results	Full match	237.087	3.46085e+06	515672	2.78963e+06	534489	2.89623e+06	793705	4.11832e+06	697521	3.50138e+06	769362	2.4045e+06	724767	1.56706e+06	1.47689e+06	2.21873e+06
Com_10169_pos	4,4'-dimethoxy[1,1'-biphenyl]-2-carbonitrile	--	C15 H13 N O2	239.092	8.461	--	--	--	--	--	--	--	--	--	--	Invalid mass	No results	No results	240.099	2.76691e+06	1.67698e+06	1.77282e+06	1.18091e+06	3.48286e+06	2.74379e+06	3.59552e+06	4.05735e+06	2.51014e+06	3.31367e+06	3.521e+06	2.74637e+06	2.50869e+06	2.72025e+06	2.93436e+06
Com_10189_pos	PC (3:0/13:1)	--	C24 H46 N O8 P	507.293	8.911	--	--	--	--	--	--	--	--	--	--	No results	Invalid mass	No results	508.301	2.36205e+06	1.35136e+06	3.17674e+06	1.33448e+06	3.46943e+06	6.0506e+06	3.02735e+06	3.99089e+06	4.13607e+06	5.06187e+06	4.80775e+06	5.00876e+06	2.15425e+06	2.38354e+06	2.05476e+06
Com_10388_pos	RPH	--	C17 H28 N8 O4	222.125	6.445	--	--	HMDB0014868	--	Organoheterocyclic compounds	Benzimidazoles		--	--	--	Invalid mass	No results	No results	223.132	2.50686e+06	1.71519e+06	563405	744319	3.35846e+06	1.53319e+06	646865	1.29578e+06	3.43582e+06	1.26155e+06	597896	1.27785e+06	738634	1.0088e+06	1.02085e+06
Com_10529_pos	8-Bromoguanosine	--	C10 H12 Br N5 O5	361.001	1.182	--	--	--	--	--	--	--	--	--	--	No results	No results	Full match	362.008	51245.2	920903	59562.2	1.48374e+06	47095	4.8066e+06	49423.3	6.76859e+06	84837.3	5.95759e+06	125829	3.15672e+06	362657	430683	355318
Com_10657_pos	methyl isoquinoline-3-carboxylate	--	C11 H9 N O2	209.043	4.915	--	--	--	--	--	--	--	--	--	--	Invalid mass	No results	No results	210.05	788648	3.59925e+06	1.45531e+06	1.74084e+06	531111	2.3353e+06	555733	2.7375e+06	433395	2.74453e+06	604497	2.22305e+06	800351	526284	728285
Com_10752_pos	Carnosine	Carnosine; Nalpha-(beta-alanyl)-L-histidine	C9 H14 N4 O3	209.082	1.191	cpd:C00386	map00340 Histidine metabolism;map00410 beta-Alanine metabolism;map01100 Metabolic pathways	HMDB0000033	--	Organic acids and derivatives	Peptidomimetics	Hybrid peptides	--	--	--	No results	Invalid mass	No results	210.089	1.84087e+06	2.39101e+06	2.11807e+06	2.28389e+06	2.82243e+06	4.96431e+06	2.98401e+06	5.39089e+06	2.41678e+06	4.24975e+06	2.69473e+06	3.55059e+06	2.40077e+06	2.67458e+06	3.10721e+06
Com_10924_pos	2-[(3S)-1-Benzyl-3-pyrrolidinyl]-1-methyl-1H-benzimidazole	--	C19 H21 N3	291.173	5.704	--	--	--	--	--	--	--	--	--	--	Full match	No results	No results	292.181	1.45214e+06	3.44428e+06	274712	398788	1.34094e+06	1.93118e+06	319081	493806	260672	244757	595675	148088	827852	688190	900094
Com_11111_pos	RNK	--	C16 H32 N8 O5	226.136	7.829	--	--	--	--	--	--	--	--	--	--	Invalid mass	No results	No results	227.143	3.13015e+06	645421	1.73959e+06	388176	2.40687e+06	940293	1.96245e+06	912318	1.51158e+06	730078	1.64593e+06	609421	1.29367e+06	991080	986732
Com_11114_pos	ACar 20:0	--	C27 H54 N O4	455.397	8.52	--	--	--	--	--	--	--	--	--	--	No results	Invalid mass	No results	456.403	669005	349887	2.54492e+06	143576	425637	509407	634304	636186	539225	393878	1.17642e+06	304768	2.26227e+06	2.26137e+06	1.5935e+06
Com_11363_pos	LysoPC 18:0	--	C26 H54 N O7 P	523.363	8.102	--	--	--	--	--	--	--	--	--	--	No results	No results	Full match	524.37	1.23656e+06	581585	3.49117e+06	336913	1.8483e+06	767985	2.7824e+06	881491	3.96082e+06	643831	2.36825e+06	521685	1.28038e+06	1.10886e+06	1.41957e+06
Com_11610_pos	ACar 19:2	--	C26 H48 N O4	437.35	7.799	--	--	--	--	--	--	--	--	--	--	No results	Invalid mass	No results	438.357	994330	403971	1.86959e+06	242960	537279	588532	1.21378e+06	611235	1.63014e+06	545566	2.07023e+06	551587	2.09092e+06	2.05681e+06	2.21492e+06
Com_11829_pos	N-Acetyl-D-tryptophan	N-Acetyl-D-tryptophan	C13 H14 N2 O3	246.1	5.172	cpd:C03137	--	--	--	--	--	--	--	--	--	No results	No results	Full match	247.108	2.79112e+06	354158	1.42726e+06	230989	2.29433e+06	604930	3.09994e+06	565091	1.54037e+06	437729	1.4283e+06	325811	742705	568795	691509
Com_12223_pos	1-adamantyl(piperidino)methanone	--	C16 H25 N O	269.174	4.857	--	--	--	--	--	--	--	--	--	--	Invalid mass	No results	No results	270.181	146659	401488	691554	2.31909e+06	310346	2.51685e+06	240290	1.26326e+06	1.17022e+06	5.11429e+06	1.05281e+06	1.8564e+06	870405	701951	1.024e+06
Com_12247_pos	LPC 16:4	--	C24 H42 N O7 P	487.268	7.621	--	--	--	--	--	--	--	--	--	--	No results	Full match	No results	488.275	2.6042e+06	423618	2.51571e+06	265365	2.16048e+06	560237	1.99295e+06	709363	2.35694e+06	779662	1.57211e+06	647105	1.20377e+06	1.04005e+06	1.00439e+06
Com_12277_pos	N1-[4-(aminosulfonyl)phenyl]-2,2-dimethylpropanamide	--	C11 H16 N2 O3 S	256.085	4.765	--	--	--	--	--	--	--	--	--	--	Invalid mass	No results	No results	257.092	1.83252e+06	163995	795059	186140	2.46773e+06	240269	2.16053e+06	226124	1.28414e+06	156760	1.60443e+06	176236	1.04341e+06	1.24761e+06	1.34531e+06
Com_12418_pos	ACar 7:0	--	C14 H28 N O4	273.194	5.667	--	--	--	--	--	--	--	--	--	--	No results	Invalid mass	No results	274.201	420765	515843	2.04817e+06	2.72158e+06	342752	1.62967e+06	1.01652e+06	1.31551e+06	2.34206e+06	3.63086e+06	1.90213e+06	3.12977e+06	905188	933943	1.21967e+06
Com_12649_pos	D-Glucuronic acid	D-Glucuronic acid	C6 H10 O7	194.043	1.072	cpd:C16245	--	HMDB0006355	--	Organoheterocyclic compounds	Furofurans	Isosorbides	--	--	--	No results	No results	Full match	195.05	1.34469e+06	2.602e+06	1.45888e+06	2.55398e+06	1.41352e+06	4.53658e+06	1.26143e+06	3.93092e+06	1.0734e+06	4.01641e+06	1.74422e+06	2.54671e+06	1.76469e+06	2.17542e+06	1.63101e+06
Com_13284_pos	Glycoursodeoxycholic acid	--	C26 H43 N O5	449.314	7.584	--	--	HMDB0000708	LMST05030016	Lipids and lipid-like molecules	Steroids and steroid derivatives	Bile acids, alcohols and derivatives	Sterols [ST]	Steroid conjugates [ST05]	Glycine conjugates [ST0503]	No results	No results	Full match	450.321	773717	264145	799537	251214	498387	457566	1.18527e+06	438447	2.00364e+06	664434	1.80195e+06	551468	1.60891e+06	1.62726e+06	1.80387e+06
Com_13948_pos	VPH	--	C16 H25 N5 O4	333.179	4.862	--	--	--	--	--	--	--	--	--	--	Invalid mass	No results	No results	334.186	824255	175975	1.94376e+06	1.24958e+06	691793	544534	1.72438e+06	1.49585e+06	2.68242e+06	679961	2.6368e+06	741336	754989	627652	775812
Com_14020_pos	Cortodoxone	11-Deoxycortisol; Cortodoxone	C21 H30 O4	346.214	5.996	cpd:C05488	map01100 Metabolic pathways	HMDB0000015	--	Lipids and lipid-like molecules	Steroids and steroid derivatives	Hydroxysteroids	--	--	--	No results	No results	Full match	347.221	541802	1.64947e+06	1.01227e+06	2.16051e+06	943042	3.02151e+06	1.15722e+06	1.47197e+06	856489	2.01252e+06	524507	1.3607e+06	1.07503e+06	770310	1.25427e+06
Com_14359_pos	4-[(2-cyclohex-1-enylethyl)amino]-2H-chromen-2-one	--	C17 H19 N O2	269.139	6.448	--	--	--	--	--	--	--	--	--	--	Invalid mass	No results	No results	270.146	1.05147e+06	2.04507e+06	348543	715751	1.65548e+06	2.01095e+06	416990	894380	719357	1.87879e+06	379414	2.39324e+06	456946	624082	717954
Com_14480_pos	Lysopc 20:4	--	C28 H50 N O7 P	543.33	7.749	--	--	--	--	--	--	--	--	--	--	No results	No results	Full match	544.338	1.32214e+06	378946	1.56722e+06	261258	1.32421e+06	549923	1.9272e+06	608123	1.99233e+06	694011	1.2599e+06	559223	1.36294e+06	1.0479e+06	1.04812e+06
Com_15244_pos	LysoPC 10:0	--	C18 H38 N O7 P	411.237	7.459	--	--	--	--	--	--	--	--	--	--	No results	No results	Full match	412.245	823240	240141	615180	203036	517920	450140	950260	433912	1.90322e+06	573955	719398	474939	1.21319e+06	1.17363e+06	1.81164e+06
Com_15960_pos	Prostaglandin A3	--	C20 H28 O4	332.197	6.066	--	--	--	LMFA03010140	--	--	--	Fatty Acyls [FA]	Eicosanoids [FA03]	Prostaglandins [FA0301]	Invalid mass	No results	No results	333.204	490868	1.14604e+06	1.4763e+06	1.6678e+06	203961	2.43347e+06	363206	1.72028e+06	475037	966852	490766	992659	377712	683449	776537
Com_15992_pos	(1E,4E)-1,5-bis(4-methoxyphenyl)penta-1,4-dien-3-one	--	C19 H18 O3	316.106	4.828	--	--	--	--	--	--	--	--	--	--	Invalid mass	No results	No results	317.113	1.10557e+06	70744.2	739054	74184.7	876215	122647	1.74065e+06	117905	1.94889e+06	92604.1	1.0996e+06	82129.3	408901	364412	503245
Com_16000_pos	Ingenol-3-angelate	--	C25 H34 O6	430.233	6.942	--	--	--	--	--	--	--	--	--	--	Invalid mass	No results	No results	431.24	1.54476e+06	52094.1	900410	28113.1	70613.9	45465.3	117243	55648.6	997150	42735.9	834248	39236.1	366493	365150	367405
Com_16520_pos	Phe-Phe	--	C18 H20 N2 O3	312.147	5.494	--	--	HMDB0013302	--	Organic acids and derivatives	Carboxylic acids and derivatives	Amino acids, peptides, and analogues	--	--	--	No results	No results	Full match	313.154	398079	290576	439041	259317	361634	2.3192e+06	456821	2.8454e+06	481620	924000	426493	793685	261114	261344	282566
Com_17735_pos	1-(3,4-dimethoxyphenyl)ethan-1-one oxime	--	C10 H13 N O3	195.087	5.69	--	--	--	--	--	--	--	--	--	--	Invalid mass	No results	No results	196.094	768739	1.3259e+06	303206	462634	241625	1.42971e+06	376671	1.58575e+06	327867	1.59436e+06	271371	925293	309547	317246	360591
Com_18865_pos	5'-Deoxy-5'-(Methylthio)Adenosine	--	C11 H15 N5 O3 S	297.089	1.226	--	--	HMDB0001173	--	Nucleosides, nucleotides, and analogues	5'-deoxyribonucleosides	5'-deoxy-5'-thionucleosides	--	--	--	No results	No results	Full match	298.097	1.09223e+06	890866	1.14088e+06	794307	861295	1.61303e+06	1.06618e+06	1.49533e+06	1.14141e+06	1.32597e+06	1.12875e+06	1.19071e+06	604499	692547	707260
Com_19404_pos	Glycolithocholic acid	Glycolithocholate; Glycolithocholic acid	C26 H43 N O4	433.319	8.527	cpd:C15557	--	HMDB0000698	LMST05030009	Lipids and lipid-like molecules	Steroids and steroid derivatives	Bile acids, alcohols and derivatives	Sterols [ST]	Steroid conjugates [ST05]	Glycine conjugates [ST0503]	No results	No results	Full match	434.326	627691	251812	581516	125517	399352	324441	647901	596898	1.07517e+06	345655	351186	227377	738388	491616	503828
Com_21056_pos	(+/-)-Cannabichromeorcin	--	C17 H22 O2	258.162	7.241	--	--	--	--	--	--	--	--	--	--	Full match	No results	No results	259.169	833873	62946.8	668456	35757.2	641537	74618.7	688013	91288.3	410673	91656.3	867333	78871.8	154994	160149	282546
Com_21483_pos	PC (19:1/19:1)	--	C46 H88 N O8 P	813.624	10.567	--	--	--	LMGP01011774	--	--	--	Glycerophospholipids [GP]	Glycerophosphocholines [GP01]	Diacylglycerophosphocholines [GP0101]	No results	Full match	No results	814.632	314271	210671	800085	237844	750279	112995	249658	119114	256888	105173	577955	84489.4	382355	341713	354358
Com_22343_pos	4-(pentyloxy)benzene-1-carbohydrazide	--	C12 H18 N2 O2	222.135	5.486	--	--	--	--	--	--	--	--	--	--	Invalid mass	No results	No results	223.142	330801	633823	503455	238288	372360	925621	453056	350263	400224	628086	354414	1.22955e+06	336501	333779	318708
Com_6_pos	LPC 22:6	--	C30 H50 N O7 P	567.332	8.836	--	--	--	LMGP01050056	--	--	--	Glycerophospholipids [GP]	Glycerophosphocholines [GP01]	Monoacylglycerophosphocholines [GP0105]	No results	Full match	No results	568.339	5.13423e+09	2.99328e+09	2.89952e+09	1.25059e+09	6.11886e+09	6.01533e+09	6.19231e+09	7.89988e+09	5.40213e+09	5.44954e+09	6.57557e+09	5.03652e+09	7.97476e+09	7.63816e+09	7.18536e+09
Com_31_pos	LPE 22:6	--	C27 H44 N O7 P	525.285	8.837	--	--	--	LMGP02050060	--	--	--	Glycerophospholipids [GP]	Glycerophosphoethanolamines [GP02]	Monoacylglycerophosphoethanolamines [GP0205]	No results	Full match	No results	526.292	1.51586e+09	5.31044e+08	9.92796e+08	2.5107e+08	2.34892e+09	9.47347e+08	1.88814e+09	1.1688e+09	1.34389e+09	8.18242e+08	1.84308e+09	9.14524e+08	2.85448e+09	2.84996e+09	2.64132e+09
Com_111_pos	Docosapentaenoic acid	(7Z,10Z,13Z,16Z,19Z)-Docosa-7,10,13,16,19-pentaenoic acid; Docosapentaenoic acid	C22 H34 O2	330.255	10.142	cpd:C16513	map01040 Biosynthesis of unsaturated fatty acids	HMDB0006528	LMFA04000049	Lipids and lipid-like molecules	Fatty Acyls	Fatty acids and conjugates	Fatty Acyls [FA]	Docosanoids [FA04]	_	Full match	No results	Full match	331.263	7.98226e+08	2.96854e+07	4.15666e+08	2.14189e+07	5.78053e+08	2.67699e+07	7.95924e+08	1.93702e+07	5.4235e+08	2.79053e+07	6.44599e+08	2.25517e+07	6.96814e+08	7.91631e+08	4.08252e+08
Com_316_pos	Alanyltyrosine	--	C12 H16 N2 O4	252.111	4.265	--	--	HMDB0028699	--	Organic acids and derivatives	Carboxylic acids and derivatives	Amino acids, peptides, and analogues	--	--	--	Full match	No results	No results	253.118	3.47039e+06	1.41843e+08	4.77308e+06	9.98764e+07	4.78632e+06	6.76821e+08	3.67759e+06	9.06799e+08	1.91803e+06	4.82426e+08	1.21288e+07	3.40611e+08	1.02741e+08	1.02369e+08	1.10216e+08
Com_380_pos	12,13-EODE	--	C18 H32 O3	296.235	8.428	--	--	--	--	--	--	--	--	--	--	No results	No results	Full match	297.242	2.11244e+08	1.06781e+07	4.1782e+08	7.83894e+06	3.65221e+08	1.09646e+07	3.76167e+08	1.30902e+07	5.21819e+08	9.10249e+06	1.98806e+08	1.28483e+07	1.47837e+08	1.5271e+08	1.61763e+08
Com_422_pos	LPE 22:5	--	C27 H46 N O7 P	527.301	9.074	--	--	--	LMGP02050070	--	--	--	Glycerophospholipids [GP]	Glycerophosphoethanolamines [GP02]	Monoacylglycerophosphoethanolamines [GP0205]	No results	Full match	No results	528.308	1.12314e+08	2.70691e+07	8.81444e+07	9.31843e+06	2.14619e+08	3.87718e+07	1.71239e+08	5.08671e+07	1.17332e+08	2.79934e+07	1.68486e+08	3.13455e+07	2.64911e+08	2.83081e+08	2.76194e+08
Com_441_pos	MAG (18:2)	--	C21 H38 O4	354.276	9.425	--	--	--	--	--	--	--	--	--	--	No results	No results	Full match	355.284	8.33075e+07	5.44651e+07	4.07524e+07	1.77725e+08	1.15098e+08	2.90413e+08	5.33951e+07	6.88243e+08	6.59027e+07	2.90115e+08	1.1019e+08	2.81775e+08	1.43577e+08	1.61982e+08	1.42174e+08
Com_485_pos	all-cis-4,7,10,13,16-Docosapentaenoic acid	--	C22 H34 O2	330.256	10.306	--	--	--	--	--	--	--	--	--	--	Full match	No results	Full match	331.263	1.30101e+08	5.13722e+06	9.45323e+07	4.0715e+06	1.75905e+08	6.3325e+06	2.40538e+08	4.15979e+06	1.61727e+08	7.29802e+06	2.0504e+08	5.99967e+06	2.25141e+08	2.42153e+08	2.84422e+08
Com_519_pos	LPE 20:4	--	C25 H44 N O7 P	501.285	8.894	--	--	--	LMGP02050067	--	--	--	Glycerophospholipids [GP]	Glycerophosphoethanolamines [GP02]	Monoacylglycerophosphoethanolamines [GP0205]	No results	Full match	No results	502.29	1.13084e+08	3.16166e+07	6.68018e+07	1.88082e+07	1.87939e+08	7.91322e+07	1.74617e+08	9.71462e+07	7.68091e+07	8.33922e+07	1.52598e+08	7.12864e+07	2.07616e+08	2.04586e+08	1.9801e+08
Com_827_pos	PC (2:0/22:6)	--	C32 H52 N O8 P	609.342	9.131	--	--	--	--	--	--	--	--	--	--	No results	Full match	No results	610.35	1.60627e+08	4.93291e+06	3.11947e+07	875278	9.13127e+07	5.63581e+06	8.89495e+07	3.84526e+06	3.38041e+07	2.44441e+06	1.0949e+08	2.59967e+06	8.37445e+07	8.62025e+07	6.77813e+07
Com_1054_pos	MAG (18:3)	--	C21 H36 O4	352.261	8.968	--	--	--	--	--	--	--	--	--	--	No results	No results	Full match	353.268	4.72233e+07	2.86145e+07	1.86939e+07	5.12521e+07	3.14618e+07	8.70038e+07	1.08399e+07	2.23899e+08	2.32339e+07	7.1131e+07	1.79794e+07	8.19234e+07	3.65327e+07	3.5958e+07	3.70469e+07
Com_1385_pos	LPE 16:1	--	C21 H42 N O7 P	451.269	8.812	--	--	--	LMGP02050037	--	--	--	Glycerophospholipids [GP]	Glycerophosphoethanolamines [GP02]	Monoacylglycerophosphoethanolamines [GP0205]	No results	Full match	No results	452.276	7.86994e+07	3.0173e+07	8.20076e+07	8.22088e+06	3.61114e+07	1.95707e+07	5.02556e+07	1.63157e+07	6.72345e+07	1.90408e+07	5.44492e+07	2.38804e+07	5.29932e+07	4.9667e+07	5.5048e+07
Com_1518_pos	LPC 15:0	--	C23 H48 N O7 P	481.316	9.019	--	--	--	LMGP01050016	--	--	--	Glycerophospholipids [GP]	Glycerophosphocholines [GP01]	Monoacylglycerophosphocholines [GP0105]	No results	Full match	Full match	482.323	5.86438e+07	2.55669e+07	5.70807e+07	8.66183e+06	4.01727e+07	3.21976e+07	3.57197e+07	2.94745e+07	6.24161e+07	2.54813e+07	3.76193e+07	4.09275e+07	5.00778e+07	4.74456e+07	4.96172e+07
Com_1567_pos	PC (18:5e/3:0)	--	C29 H50 N O7 P	555.332	8.762	--	--	--	--	--	--	--	--	--	--	No results	Full match	No results	556.339	4.77144e+07	1.38612e+07	1.51833e+07	3.69535e+06	4.63338e+07	1.40673e+07	6.3915e+07	2.14984e+07	2.11468e+07	1.5845e+07	3.56809e+07	1.67704e+07	4.8125e+07	4.89903e+07	4.70305e+07
Com_1632_pos	LPE 17:1	--	C22 H44 N O7 P	465.285	9.212	--	--	--	LMGP02050008	--	--	--	Glycerophospholipids [GP]	Glycerophosphoethanolamines [GP02]	Monoacylglycerophosphoethanolamines [GP0205]	No results	Full match	No results	466.292	2.75125e+07	8.40902e+06	3.21086e+07	4.24895e+06	1.79105e+07	9.76724e+06	2.62996e+07	1.33088e+07	5.42165e+07	9.80736e+06	3.93685e+07	1.23815e+07	4.58238e+07	4.86871e+07	4.54601e+07
Com_1740_pos	Lysops 22:5	--	C28 H46 N O9 P	571.289	6.731	--	--	--	--	--	--	--	--	--	--	No results	No results	Full match	572.296	3.30441e+07	2.32439e+06	2.88166e+07	1.63909e+06	4.91414e+07	3.44994e+06	6.47299e+07	3.14904e+06	1.67669e+07	2.59838e+06	2.8111e+07	2.82922e+06	6.96862e+06	1.01871e+07	1.28126e+07
Com_2064_pos	13(S)-HOTrE	13(S)-HOT; (9Z,11E,15Z)-(13S)-Hydroxyoctadeca-9,11,15-trienoate; (9Z,11E,15Z)-(13S)-13-Hydroxyoctadeca-9,11,15-trienoic acid; (9Z,11E,13S,15Z)-13-Hydroxyoctadeca-9,11,15-trienoic acid; 13(S)-HOTrE	C18 H30 O3	294.219	7.471	cpd:C16316	map00592 alpha-Linolenic acid metabolism	--	--	--	--	--	--	--	--	Full match	No results	Full match	295.226	1.36191e+07	1.54369e+06	2.34543e+07	1.13207e+06	4.22841e+07	2.18236e+06	4.08656e+07	1.61048e+06	3.94319e+07	2.00968e+06	1.97353e+07	2.0155e+06	9.24677e+06	1.07515e+07	1.1531e+07
Com_2090_pos	Leucylproline	--	C11 H20 N2 O3	228.147	5.149	--	--	HMDB0011175	--	Organic acids and derivatives	Carboxylic acids and derivatives	Amino acids, peptides, and analogues	--	--	--	Full match	No results	Full match	229.154	1.05838e+07	1.77309e+07	5.10069e+07	1.57117e+07	1.36738e+07	4.6065e+07	2.85051e+07	8.57473e+07	2.60251e+07	3.7118e+07	1.27121e+07	2.71666e+07	1.77466e+07	1.64082e+07	1.75118e+07
Com_2115_pos	Lysops 22:6	--	C28 H44 N O9 P	569.275	11.909	--	--	--	--	--	--	--	--	--	--	No results	No results	Full match	570.282	4.30122e+07	9.17199e+06	2.64165e+07	7.08617e+06	2.03978e+07	1.7541e+07	2.4536e+07	2.27215e+07	4.38144e+07	2.30064e+07	4.07265e+07	1.93549e+07	2.90696e+07	2.44542e+07	1.97114e+07
Com_2224_pos	gamma-Glutamylleucine	--	C11 H20 N2 O5	243.111	5.376	--	--	HMDB0011171	--	Organic acids and derivatives	Carboxylic acids and derivatives	Amino acids, peptides, and analogues	--	--	--	No results	Invalid mass	No results	244.118	4.0074e+07	1.30914e+07	3.50369e+07	1.93181e+07	1.3284e+07	2.73561e+07	2.59121e+07	3.29368e+07	4.8533e+07	2.0153e+07	3.02984e+07	1.30499e+07	1.69964e+07	1.61148e+07	1.6426e+07
Com_2229_pos	LPE 22:4	--	C27 H48 N O7 P	529.316	9.496	--	--	--	LMGP02050057	--	--	--	Glycerophospholipids [GP]	Glycerophosphoethanolamines [GP02]	Monoacylglycerophosphoethanolamines [GP0205]	No results	Full match	No results	530.323	1.54709e+07	2.07651e+06	1.97743e+07	999610	3.05511e+07	7.31935e+06	2.74513e+07	6.36752e+06	2.11728e+07	4.94663e+06	2.7735e+07	8.29493e+06	2.67405e+07	3.60946e+07	3.60116e+07
Com_2289_pos	Lysopc 17:0	--	C25 H52 N O7 P	509.348	9.131	--	--	--	--	--	--	--	--	--	--	No results	No results	Full match	510.355	3.83055e+07	4.6601e+06	3.78305e+07	1.71975e+06	3.57793e+07	6.60282e+06	2.94215e+07	5.83128e+06	3.71639e+07	3.25312e+06	3.08819e+07	5.76121e+06	2.26721e+07	2.28637e+07	2.33071e+07
Com_2723_pos	Lysopc 16:1	--	C24 H48 N O7 P	493.316	7.387	--	--	--	--	--	--	--	--	--	--	No results	No results	Full match	494.324	1.08857e+07	2.01521e+06	9.52742e+06	1.14177e+06	2.97789e+06	1.93022e+06	6.18203e+06	1.54233e+06	2.39633e+07	2.17742e+07	2.68227e+07	1.36543e+07	2.1528e+07	2.1598e+07	1.99614e+07
Com_3171_pos	NAD+	NAD+; NAD; Nicotinamide adenine dinucleotide; DPN; Diphosphopyridine nucleotide; Nadide; beta-NAD+	C21 H27 N7 O14 P2	663.108	1.732	cpd:C00003	map00190 Oxidative phosphorylation;map00730 Thiamine metabolism;map00760 Nicotinate and nicotinamide metabolism;map01100 Metabolic pathways	HMDB0000902	--	Nucleosides, nucleotides, and analogues	(5'->5')-dinucleotides		--	--	--	No results	No results	Full match	332.561	833133	1.07017e+07	922675	736733	609227	4.76136e+07	375451	2.43009e+07	349302	2.58395e+07	435651	4.25997e+06	5.45877e+06	4.20675e+06	4.75235e+06
Com_3389_pos	Estriol	Estriol; 1,3,5(10)-Estratriene-3,16-alpha,17beta-triol	C18 H24 O3	310.154	7.282	cpd:C05141	map01100 Metabolic pathways	HMDB0000347	--	Lipids and lipid-like molecules	Steroids and steroid derivatives	Estrane steroids	--	--	--	Invalid mass	No results	No results	311.161	1.33099e+07	928453	1.83459e+07	601258	2.06775e+07	1.07273e+06	1.46876e+07	1.23842e+06	2.24449e+07	1.23654e+06	1.73115e+07	1.08277e+06	6.22599e+06	5.55177e+06	5.99937e+06
Com_3420_pos	LPE 19:1	--	C24 H48 N O7 P	493.316	9.965	--	--	--	LMGP02050019	--	--	--	Glycerophospholipids [GP]	Glycerophosphoethanolamines [GP02]	Monoacylglycerophosphoethanolamines [GP0205]	No results	Full match	Full match	494.324	1.23438e+07	909130	7.2808e+06	751847	1.08248e+07	1.35303e+06	7.39161e+06	1.71148e+06	4.22712e+06	1.19118e+06	6.28351e+06	1.04311e+06	1.5468e+07	1.32699e+07	1.26107e+07
Com_3945_pos	Deoxycorticosterone	11-Deoxycorticosterone; Deoxycorticosterone; Cortexone; 21-Hydroxy-4-pregnene-3,20-dione; Desoxycortone; DOC	C21 H30 O3	330.219	8.397	cpd:C03205	map01100 Metabolic pathways	HMDB0000016	--	Lipids and lipid-like molecules	Steroids and steroid derivatives	Hydroxysteroids	--	--	--	No results	No results	Full match	353.208	1.7146e+07	430292	9.81679e+06	195004	1.27586e+07	522541	1.42208e+07	689302	4.92123e+06	369803	6.55093e+06	437665	5.2627e+06	5.32886e+06	5.99978e+06
Com_4120_pos	LysoPE 18:2	--	C23 H44 N O7 P	477.285	7.806	--	--	--	--	--	--	--	--	--	--	No results	No results	Full match	478.293	8.03447e+06	342243	1.98812e+07	213513	1.33604e+07	565927	1.70536e+07	480998	1.86864e+07	417404	1.20415e+07	353276	6.13885e+06	6.33466e+06	6.36042e+06
Com_4455_pos	Cytidine-5'-monophosphate	CMP; Cytidine-5'-monophosphate; Cytidylic acid	C9 H14 N3 O8 P	323.051	1.413	cpd:C00055	map00240 Pyrimidine metabolism;map01100 Metabolic pathways	HMDB0000095	--	Nucleosides, nucleotides, and analogues	Pyrimidine nucleotides	Pyrimidine ribonucleotides	--	--	--	No results	No results	Full match	324.059	5.04872e+06	4.88319e+06	1.7676e+07	5.53596e+06	7.31057e+06	9.42052e+06	9.54412e+06	6.32511e+06	1.22506e+07	6.28854e+06	1.16309e+07	4.97837e+06	4.72517e+06	4.43465e+06	5.1726e+06
Com_4936_pos	Valylproline	--	C10 H18 N2 O3	214.132	4.807	--	--	HMDB0029135	--	Organic acids and derivatives	Carboxylic acids and derivatives	Amino acids, peptides, and analogues	--	--	--	Full match	No results	No results	215.139	526940	5.76213e+06	5.08987e+06	5.71806e+06	604378	1.92664e+07	1.83322e+06	2.39857e+07	1.00361e+06	1.56194e+07	916963	7.51231e+06	612840	601840	541961
Com_5444_pos	Xanthosine	Xanthosine	C10 H12 N4 O6	284.076	4.676	cpd:C01762	map00230 Purine metabolism;map01100 Metabolic pathways;map01110 Biosynthesis of secondary metabolites	HMDB0000299	--	Nucleosides, nucleotides, and analogues	Purine nucleosides		--	--	--	No results	No results	Full match	285.083	1.71251e+06	364863	1.30184e+07	491266	1.41293e+06	640117	2.91668e+06	526501	2.88691e+06	811824	2.25841e+06	470274	908168	1.03831e+06	1.07812e+06
Com_6074_pos	1-Palmitoyl-Sn-Glycero-3-Phosphocholine	--	C24 H50 N O7 P	495.332	8.218	--	--	HMDB0010382	--	Lipids and lipid-like molecules	Glycerophospholipids	Glycerophosphocholines	--	--	--	No results	No results	Full match	496.339	2.30992e+06	638324	5.11637e+06	402748	3.33423e+06	769229	6.27299e+06	815617	1.1512e+07	747386	2.70126e+06	602232	2.17006e+06	2.3907e+06	2.27419e+06
Com_6520_pos	Ala-trp	--	C14 H17 N3 O3	275.127	5.136	--	--	HMDB0013209	--	Organic acids and derivatives	Carboxylic acids and derivatives	Amino acids, peptides, and analogues	--	--	--	No results	No results	Full match	276.134	692870	1.26798e+06	1.24479e+06	613730	1.23383e+06	1.75281e+06	2.72953e+06	2.8837e+06	5.68823e+06	1.45227e+06	2.76424e+06	1.19667e+06	5.65954e+06	6.01481e+06	6.11104e+06
Com_6578_pos	LPE 14:0	--	C19 H40 N O7 P	425.254	8.61	--	--	--	LMGP02050033	--	--	--	Glycerophospholipids [GP]	Glycerophosphoethanolamines [GP02]	Monoacylglycerophosphoethanolamines [GP0205]	No results	Full match	Full match	426.261	3.77789e+06	3.04186e+06	4.52479e+06	1.65901e+06	2.37065e+06	4.62262e+06	2.81394e+06	3.4764e+06	5.84794e+06	5.00779e+06	5.17107e+06	6.01518e+06	5.52823e+06	6.59889e+06	6.2828e+06
Com_8531_pos	Phe-Pro	--	C14 H18 N2 O3	262.132	5.42	--	--	HMDB0011177	--	Organic acids and derivatives	Carboxylic acids and derivatives	Amino acids, peptides, and analogues	--	--	--	No results	No results	Full match	263.139	793082	3.24752e+06	6.13213e+06	2.35371e+06	1.98639e+06	8.46867e+06	2.20941e+06	8.94364e+06	2.90134e+06	6.31846e+06	1.40799e+06	4.58068e+06	2.24194e+06	2.06685e+06	2.14512e+06
Com_9119_pos	Trenbolone acetate	--	C20 H24 O3	312.173	5.991	--	--	--	--	--	--	--	--	--	--	No results	No results	Full match	313.18	437092	3.61701e+06	1.89325e+06	4.73764e+06	1.38105e+06	6.62567e+06	402236	3.22778e+06	1.87814e+06	4.41311e+06	2.32864e+06	3.12676e+06	2.5784e+06	1.84079e+06	2.7504e+06
Com_12372_pos	(+/-)11(12)-DiHET	--	C20 H34 O4	360.227	8.757	--	--	--	--	--	--	--	--	--	--	Invalid mass	No results	No results	361.235	2.55231e+06	511660	1.16053e+06	678591	1.65675e+06	993114	1.39475e+06	1.94712e+06	2.75681e+06	776814	1.92802e+06	746009	1.39074e+06	1.51028e+06	1.35128e+06
Com_12648_pos	Asp-Phe	--	C13 H16 N2 O5	280.106	4.805	--	--	HMDB0000706	--	Organic acids and derivatives	Carboxylic acids and derivatives	Amino acids, peptides, and analogues	--	--	--	No results	No results	Full match	281.113	258799	735103	1.27824e+06	991349	716836	3.30555e+06	778810	4.79075e+06	509644	2.42362e+06	961796	1.4143e+06	725493	801046	767997
Com_15613_pos	L-Palmitoylcarnitine	L-Palmitoylcarnitine	C23 H45 N O4	399.334	8.316	cpd:C02990	map00071 Fatty acid degradation;map01212 Fatty acid metabolism	HMDB0000222	LMFA07070079	Lipids and lipid-like molecules	Fatty Acyls	Fatty acid esters	Fatty Acyls [FA]	Fatty esters [FA07]	Fatty acyl carnitines [FA0707]	No results	No results	Full match	400.342	626362	283381	913450	244605	368058	368453	1.49525e+06	416454	2.14819e+06	1.90413e+06	412303	2.00351e+06	901490	811040	911306

## Sheet: Negative-ion mode
ID	Name	Other_name(Kegg_name)	Formula	Molecular Weight	RT [min]	Kegg_ID	KEGG_pathway	HMDB_ID	Lipidmaps_ID	SuperClass(HMDB)	Class(HMDB)	SubClass(HMDB)	CATEGORY(Lipidmaps)	MAIN_CLASS(Lipidmaps)	SUB_CLASS(Lipidmaps)	mzCloud_Results	mzVault_Results	MassList_Results	m/z	pos_Pdx_06_SM	pos_Pdx_06_FM	pos_Pdx_08_SM	pos_Pdx_08_FM	pos_Pdx_09_SM	pos_Pdx_09_FM	pos_Pdx_10_SM	pos_Pdx_10_FM	pos_Pdx_11_SM	pos_Pdx_11_FM	pos_Pdx_12_SM	pos_Pdx_12_FM	pos_QC1	pos_QC2	pos_QC3
Com_8_neg	2-Deoxyribose 5-phosphate	--	C5 H11 O7 P	214.024	1.478	--	--	HMDB0001031	--	Organic oxygen compounds	Organooxygen compounds	Carbohydrates and carbohydrate conjugates	--	--	--	Full match	Full match	Full match	213.017	4.80597e+09	1.66496e+09	5.36316e+09	3.02991e+09	6.15191e+09	5.17638e+09	4.69513e+09	2.70893e+09	2.59986e+09	3.54556e+09	3.95049e+09	3.71899e+09	2.96874e+09	3.20677e+09	3.87742e+09
Com_11_neg	L-Histidine	L-Histidine; (S)-alpha-Amino-1H-imidazole-4-propionic acid	C6 H9 N3 O2	155.069	1.255	cpd:C00135	map00340 Histidine metabolism;map00410 beta-Alanine metabolism;map00970 Aminoacyl-tRNA biosynthesis;map01100 Metabolic pathways;map01110 Biosynthesis of secondary metabolites;map01230 Biosynthesis of amino acids;map02010 ABC transporters	HMDB0000177	--	Organic acids and derivatives	Carboxylic acids and derivatives	Amino acids, peptides, and analogues	--	--	--	Full match	Full match	Full match	154.062	8.35034e+07	9.47685e+09	8.11149e+07	8.5103e+09	5.71799e+07	9.92461e+09	5.27514e+07	1.09203e+10	9.78612e+08	1.12561e+10	1.25693e+09	9.92664e+09	3.8858e+09	4.21939e+09	4.29203e+09
Com_38_neg	α-D-Glucose-1,6-bisphosphate	--	C6 H14 O12 P2	339.996	1.851	--	--	--	--	--	--	--	--	--	--	Full match	Full match	Full match	338.989	1.03481e+09	1.78846e+08	1.6196e+08	1.083e+08	4.42241e+07	3.65399e+07	1.16766e+09	1.53939e+08	1.59213e+08	1.37907e+08	9.99258e+08	1.87847e+08	2.48539e+08	2.51535e+08	2.32673e+08
Com_186_neg	D-Xylulose 5-phosphate	D-Xylulose 5-phosphate	C5 H11 O8 P	230.019	1.496	cpd:C00231	map00030 Pentose phosphate pathway;map00040 Pentose and glucuronate interconversions;map00053 Ascorbate and aldarate metabolism;map00680 Methane metabolism;map00710 Carbon fixation in photosynthetic organisms;map01100 Metabolic pathways;map01110 Biosynthesis of secondary metabolites;map01120 Microbial metabolism in diverse environments;map01130 Biosynthesis of antibiotics;map01200 Carbon metaboli…	HMDB0000868	--	Organic oxygen compounds	Organooxygen compounds	Carbohydrates and carbohydrate conjugates	--	--	--	Full match	Full match	Full match	229.012	1.84071e+08	1.23611e+08	1.89844e+08	7.93638e+07	1.28539e+08	7.33323e+07	1.02402e+08	6.98509e+07	1.72845e+08	8.72889e+07	1.72635e+08	1.28705e+08	1.67388e+08	1.71072e+08	2.18177e+08
Com_216_neg	L-Anserine	--	C10 H16 N4 O3	240.122	1.281	--	--	HMDB0000197	--	Organoheterocyclic compounds	Indoles and derivatives	Indolyl carboxylic acids and derivatives	--	--	--	Full match	Full match	Full match	239.115	648939	1.80045e+07	1.81893e+06	9.99911e+07	2.59598e+06	3.3381e+08	1.91517e+06	2.31152e+08	1.22544e+07	2.09969e+08	2.43627e+07	3.69691e+08	6.70932e+07	7.91288e+07	7.60313e+07
Com_304_neg	Maleic acid	Maleic acid; Maleate; cis-Butenedioic acid	C4 H4 O4	116.011	1.422	cpd:C01384	map00350 Tyrosine metabolism;map00650 Butanoate metabolism;map00760 Nicotinate and nicotinamide metabolism;map01120 Microbial metabolism in diverse environments	HMDB0000176	--	Organic acids and derivatives	Carboxylic acids and derivatives	Dicarboxylic acids and derivatives	--	--	--	Full match	Full match	Full match	115.004	5.2233e+07	1.10662e+08	8.70499e+07	1.70381e+08	4.56733e+07	1.01583e+08	7.769e+07	1.06428e+08	7.85063e+07	9.39893e+07	1.37852e+08	8.09686e+07	1.19571e+08	1.16606e+08	1.14379e+08
Com_420_neg	DL-Mandelic acid	--	C8 H8 O3	152.047	5.874	--	--	HMDB0124926	--	Benzenoids	Benzene and substituted derivatives		--	--	--	Full match	Full match	Full match	151.04	1.34384e+07	2.74951e+06	1.29302e+06	1.31634e+06	1.06714e+06	1.15667e+06	1.40087e+06	1.00361e+06	8.24392e+07	1.52396e+06	2.71099e+07	1.24888e+06	7.67366e+06	9.69989e+06	1.03111e+07
Com_521_neg	Uridine monophosphate (UMP)	--	C9 H13 N2 O9 P	324.036	1.66	--	--	--	--	--	--	--	--	--	--	Full match	Full match	Full match	323.028	2.63374e+07	8.65178e+07	4.70543e+07	1.29855e+08	4.75441e+07	5.10707e+07	1.93553e+07	3.58189e+07	6.47777e+06	6.08457e+07	2.65935e+07	2.35987e+07	3.69743e+07	3.73252e+07	3.44308e+07
Com_540_neg	Guanosine monophosphate (GMP)	--	C10 H14 N5 O8 P	363.058	1.803	--	--	--	--	--	--	--	--	--	--	Full match	Full match	Full match	362.05	5.31291e+07	2.84537e+07	5.36226e+07	3.65302e+06	3.59541e+07	2.58302e+07	8.68645e+06	3.48457e+07	2.22914e+07	3.37908e+07	5.31696e+07	2.09921e+07	4.9611e+07	2.91904e+07	2.69735e+07
Com_555_neg	D-Sedoheptulose 7-phosphate	Sedoheptulose 7-phosphate; D-Sedoheptulose 7-phosphate; D-altro-Heptulose 7-phosphate; altro-Heptulose 7-phosphate	C7 H15 O10 P	290.04	1.498	cpd:C05382	map00030 Pentose phosphate pathway;map00540 Lipopolysaccharide biosynthesis;map00710 Carbon fixation in photosynthetic organisms;map01100 Metabolic pathways;map01110 Biosynthesis of secondary metabolites;map01120 Microbial metabolism in diverse environments;map01130 Biosynthesis of antibiotics;map01200 Carbon metabolism;map01230 Biosynthesis of amino acids	HMDB0001068	--	Organic oxygen compounds	Organooxygen compounds	Carbohydrates and carbohydrate conjugates	--	--	--	Full match	Full match	No results	289.032	5.14956e+07	3.39896e+07	4.49126e+07	4.32217e+07	4.44878e+07	5.45853e+07	3.01091e+07	3.23377e+07	4.32487e+07	3.62623e+07	6.78904e+07	3.10863e+07	3.85331e+07	4.49227e+07	5.30289e+07
Com_612_neg	Urocanic acid	Urocanate; Urocanic acid	C6 H6 N2 O2	138.043	1.254	cpd:C00785	map00340 Histidine metabolism;map01100 Metabolic pathways	HMDB0000301	--	Organoheterocyclic compounds	Azoles	Imidazoles	--	--	--	Full match	Full match	Full match	137.036	1.22559e+06	9.01715e+07	1.80708e+06	7.36337e+07	1.29815e+06	8.65683e+07	926502	1.00322e+08	1.06504e+07	9.83122e+07	1.16248e+07	8.75046e+07	3.30316e+07	3.80659e+07	3.59413e+07
Com_639_neg	Adrenic acid	7,10,13,16-Docosatetraenoic acid; (7Z,10Z,13Z,16Z)-Docosa-7,10,13,16-tetraenoic acid; Adrenic acid	C22 H36 O2	332.271	10.603	cpd:C16527	map01040 Biosynthesis of unsaturated fatty acids	HMDB0002226	LMFA04000050	Lipids and lipid-like molecules	Fatty Acyls	Fatty acids and conjugates	Fatty Acyls [FA]	Docosanoids [FA04]	_	Full match	Full match	No results	331.264	2.85282e+07	437838	2.33523e+07	1.04274e+06	4.21443e+07	431912	4.40749e+07	511306	4.99321e+07	626739	2.97716e+07	565243	2.22774e+07	2.85086e+07	1.63595e+07
Com_668_neg	N-Acetylaspartic acid	--	C6 H9 N O5	175.048	1.926	--	--	HMDB0000812	--	Organic acids and derivatives	Carboxylic acids and derivatives	Amino acids, peptides, and analogues	--	--	--	Full match	Full match	Full match	174.041	1.60396e+07	3.48806e+07	2.629e+07	4.2444e+07	1.01797e+07	1.49406e+07	9.47914e+06	1.93441e+07	4.81464e+07	1.75093e+07	3.76752e+07	1.87915e+07	1.9592e+07	1.91165e+07	1.94725e+07
Com_1210_neg	Uridine	Uridine	C9 H12 N2 O6	244.069	2.223	cpd:C00299	map00240 Pyrimidine metabolism;map01100 Metabolic pathways	HMDB0000296	--	Nucleosides, nucleotides, and analogues	Pyrimidine nucleosides		--	--	--	Full match	Full match	Full match	243.062	2.1322e+07	4.48225e+06	1.05627e+07	1.37177e+06	1.36154e+07	1.03809e+06	1.8974e+07	908493	2.19411e+06	1.02319e+06	7.17846e+06	922659	4.01639e+06	4.46884e+06	6.13755e+06
Com_1417_neg	L-Phenylalanine	L-Phenylalanine; (S)-alpha-Amino-beta-phenylpropionic acid	C9 H11 N O2	165.079	4.908	cpd:C00079	map00360 Phenylalanine metabolism;map00400 Phenylalanine, tyrosine and tryptophan biosynthesis;map00460 Cyanoamino acid metabolism;map00970 Aminoacyl-tRNA biosynthesis;map01100 Metabolic pathways;map01110 Biosynthesis of secondary metabolites;map01130 Biosynthesis of antibiotics;map01210 2-Oxocarboxylic acid metabolism;map01230 Biosynthesis of amino acids;map02010 ABC transporters	HMDB0000159	--	Organic acids and derivatives	Carboxylic acids and derivatives	Amino acids, peptides, and analogues	--	--	--	Full match	Full match	Full match	164.072	1.11669e+07	3.14758e+07	7.6883e+06	1.70474e+07	1.04451e+07	2.15001e+07	1.38959e+07	2.69516e+07	1.58229e+07	2.26919e+07	1.07705e+07	1.79788e+07	1.9472e+07	1.88084e+07	2.06272e+07
Com_1760_neg	Tretinoin	--	C20 H28 O2	300.209	8.209	--	--	HMDB0002369	--	Lipids and lipid-like molecules	Prenol lipids	Retinoids	--	--	--	Full match	Full match	Full match	299.201	1.32178e+07	706664	3.6392e+06	1.35428e+06	8.55117e+06	301180	8.10968e+06	572567	5.34501e+06	397827	5.05892e+06	496718	7.36246e+06	6.61485e+06	6.67957e+06
Com_1868_neg	Uridine 5'-diphosphogalactose	--	C15 H24 N2 O17 P2	566.055	1.836	--	--	HMDB0012305	--	Nucleosides, nucleotides, and analogues	Pyrimidine nucleotides	Pyrimidine nucleotide sugars	--	--	--	Full match	Full match	Full match	565.048	1.03859e+06	2.55658e+07	1.41784e+06	5.17794e+06	691809	2.26404e+07	686343	2.29284e+07	1.98987e+06	1.23183e+07	900909	2.04698e+07	6.56803e+06	7.21862e+06	7.79013e+06
Com_1894_neg	N-Acetyl-L-methionine	N-Acetylmethionine; N-Acetyl-L-methionine	C7 H13 N O3 S	191.062	5.308	cpd:C02712	--	HMDB0011745	--	Organic acids and derivatives	Carboxylic acids and derivatives	Amino acids, peptides, and analogues	--	--	--	Full match	Full match	Full match	190.054	1.72808e+06	5.10346e+06	1.58347e+06	6.45991e+06	6.34626e+06	4.39997e+06	4.17747e+06	7.32415e+06	1.37526e+07	6.6457e+06	1.47717e+07	4.84473e+06	9.48222e+06	1.01056e+07	1.08922e+07
Com_2240_neg	3-Methyladipic acid	--	C7 H12 O4	160.074	5.492	--	--	HMDB0000555	--	Lipids and lipid-like molecules	Fatty Acyls	Fatty acids and conjugates	--	--	--	Full match	Full match	Full match	159.066	3.22839e+06	3.2382e+06	5.94239e+06	2.73261e+06	7.47576e+06	3.00652e+06	8.21046e+06	2.6798e+06	1.09107e+07	3.20304e+06	4.49776e+06	3.1924e+06	5.23367e+06	6.87901e+06	6.12684e+06
Com_2353_neg	L-Tyrosine	L-Tyrosine; (S)-3-(p-Hydroxyphenyl)alanine; (S)-2-Amino-3-(p-hydroxyphenyl)propionic acid; Tyrosine	C9 H11 N O3	181.074	2.38	cpd:C00082	map00130 Ubiquinone and other terpenoid-quinone biosynthesis;map00261 Monobactam biosynthesis;map00350 Tyrosine metabolism;map00360 Phenylalanine metabolism;map00400 Phenylalanine, tyrosine and tryptophan biosynthesis;map00401 Novobiocin biosynthesis;map00460 Cyanoamino acid metabolism;map00680 Methane metabolism;map00730 Thiamine metabolism;map00970 Aminoacyl-tRNA biosynthesis;map01059 Biosynthe…	HMDB0000158	--	Organic acids and derivatives	Carboxylic acids and derivatives	Amino acids, peptides, and analogues	--	--	--	Full match	Full match	Full match	180.066	7.54758e+06	1.77352e+07	4.69438e+06	1.17747e+07	1.00561e+07	1.87832e+07	6.13155e+06	1.86875e+07	5.65665e+06	3.42031e+06	7.71347e+06	9.03357e+06	6.91688e+06	7.41124e+06	8.68029e+06
Com_4628_neg	UDP-N-acetylglucosamine	UDP-N-acetyl-alpha-D-glucosamine; UDP-N-acetyl-D-glucosamine; UDP-N-acetylglucosamine	C17 H27 N3 O17 P2	607.081	2.218	cpd:C00043	map00520 Amino sugar and nucleotide sugar metabolism;map00540 Lipopolysaccharide biosynthesis;map00550 Peptidoglycan biosynthesis;map01100 Metabolic pathways;map01130 Biosynthesis of antibiotics;map01502 Vancomycin resistance	HMDB0000290	--	Nucleosides, nucleotides, and analogues	Pyrimidine nucleotides	Pyrimidine nucleotide sugars	--	--	--	Full match	Full match	Full match	606.074	1.9004e+06	1.27619e+06	3.05894e+06	2.7736e+06	2.29755e+06	893249	2.23988e+06	1.58178e+06	3.43399e+06	1.60449e+06	3.12755e+06	1.34614e+06	1.92672e+06	1.58663e+06	1.8911e+06
Com_5244_neg	10-Hydroxydecanoic acid	10-Hydroxydecanoic acid; 10-Hydroxydecanoate	C10 H20 O3	188.141	7.196	cpd:C02774	--	--	--	--	--	--	--	--	--	Full match	Full match	Full match	187.134	1.0238e+06	1.78204e+06	1.64333e+06	1.50181e+06	1.15501e+06	1.52434e+06	1.32875e+06	890101	2.49037e+06	1.03161e+06	1.01943e+06	1.46768e+06	2.33918e+06	2.86961e+06	2.83446e+06
Com_490_neg	Creatine	Creatine; alpha-Methylguanidino acetic acid; Methylglycocyamine	C4 H9 N3 O2	131.069	1.358	cpd:C00300	map00260 Glycine, serine and threonine metabolism;map00330 Arginine and proline metabolism;map01100 Metabolic pathways	HMDB0000064	--	Organic acids and derivatives	Carboxylic acids and derivatives	Amino acids, peptides, and analogues	--	--	--	Full match	Full match	Full match	130.062	5.069e+06	9.97399e+07	1.03341e+07	1.01678e+08	7.86949e+06	1.24166e+08	7.4719e+06	1.25682e+08	8.21634e+06	1.41197e+08	1.57826e+07	1.04675e+08	2.90391e+07	3.2825e+07	3.06184e+07
Com_4_neg	Docosahexaenoic acid	(4Z,7Z,10Z,13Z,16Z,19Z)-Docosahexaenoic acid; 4,7,10,13,16,19-Docosahexaenoic acid; Docosahexaenoic acid; Docosahexaenoate	C22 H32 O2	328.24	9.888	cpd:C06429	map01040 Biosynthesis of unsaturated fatty acids	HMDB0002183	LMFA01031176	Lipids and lipid-like molecules	Fatty Acyls	Fatty acids and conjugates	Fatty Acyls [FA]	Fatty Acids and Conjugates [FA01]	Unsaturated fatty acids [FA0103]	Full match	Full match	No results	327.233	7.26874e+09	1.6165e+09	4.61285e+09	8.01411e+08	5.58853e+09	5.0791e+08	6.21941e+09	4.11834e+08	6.32197e+09	7.50723e+08	7.06546e+09	9.55003e+08	5.19812e+09	5.87994e+09	4.6663e+09
Com_1_neg	Inosine-5'-monophosphate (IMP)	--	C10 H13 N4 O8 P	348.047	1.832	--	--	--	--	--	--	--	--	--	--	Full match	Full match	Full match	347.039	1.03971e+10	2.48223e+10	7.59948e+09	3.19325e+10	1.1053e+10	2.10342e+10	7.45589e+09	1.93874e+10	2.01752e+09	2.77219e+10	8.27891e+09	2.77747e+10	1.4275e+10	1.0153e+10	1.40769e+10
Com_55_neg	Pantothenic acid	Pantothenate; Pantothenic acid; (R)-Pantothenate	C9 H17 N O5	219.111	5.046	cpd:C00864	map00410 beta-Alanine metabolism;map00770 Pantothenate and CoA biosynthesis;map01100 Metabolic pathways;map01110 Biosynthesis of secondary metabolites	HMDB0000210	--	Organic oxygen compounds	Organooxygen compounds	Alcohols and polyols	--	--	--	Full match	Full match	Full match	218.103	5.49092e+08	3.86863e+08	5.13305e+08	2.62294e+08	6.63769e+08	4.44735e+08	7.01805e+08	3.95126e+08	8.646e+08	3.51907e+08	5.90689e+08	3.20529e+08	7.22485e+08	7.93003e+08	8.02764e+08
Com_162_neg	L-Glutathione (reduced)	--	C10 H17 N3 O6 S	307.084	1.422	--	--	--	--	--	--	--	--	--	--	Full match	Full match	Full match	306.076	1.19729e+06	2.51347e+08	1.46888e+06	1.6779e+08	1.98946e+06	3.92434e+08	1.09108e+06	4.43662e+08	5.81033e+06	5.11637e+08	1.64869e+06	4.17226e+08	1.63545e+07	2.29006e+07	2.17123e+07
Com_7_neg	Taurine	Taurine; 2-Aminoethanesulfonic acid; Aminoethylsulfonic acid	C2 H7 N O3 S	125.015	1.291	cpd:C00245	map00430 Taurine and hypotaurine metabolism;map00920 Sulfur metabolism;map01100 Metabolic pathways;map02010 ABC transporters	HMDB0000251	--	Organic acids and derivatives	Organic sulfonic acids and derivatives	Organosulfonic acids and derivatives	--	--	--	Full match	Full match	Full match	124.007	4.5361e+09	7.5648e+08	5.73544e+09	2.64978e+09	4.88622e+09	2.41895e+08	3.38932e+09	3.66534e+08	7.17224e+09	2.76334e+08	5.74994e+09	3.45758e+08	4.27338e+09	4.67089e+09	4.82715e+09
Com_1085_neg	2-Furoic acid	2-Furoate; 2-Furoic acid; 2-Furancarboxylic acid; Pyromucic acid	C5 H4 O3	112.016	1.44	cpd:C01546	map00365 Furfural degradation;map01120 Microbial metabolism in diverse environments	HMDB0000617	--	Organoheterocyclic compounds	Furans	Furoic acid and derivatives	--	--	--	Full match	Full match	Full match	111.009	714681	2.5978e+06	1.07222e+06	1.6877e+06	812130	2.61894e+06	651884	3.34986e+06	2.15522e+07	2.54557e+06	893648	1.88149e+06	2.16762e+07	2.54297e+07	3.18161e+07
Com_324_neg	L-Glutathione oxidized	--	C20 H32 N6 O12 S2	612.152	2.227	--	--	--	--	--	--	--	--	--	--	Full match	Full match	Full match	611.145	5.45868e+07	2.01122e+07	7.43515e+07	4.56876e+07	5.21192e+07	3.89677e+07	1.15853e+07	1.99877e+07	7.60486e+07	4.68019e+07	1.37324e+08	1.82319e+07	5.61105e+07	3.92606e+07	4.23639e+07
Com_1739_neg	5-Hydroxytryptophan	5-Hydroxytryptophan; 5-HTP	C11 H12 N2 O3	220.085	4.963	cpd:C01017	--	HMDB0000472	--	Organoheterocyclic compounds	Indoles and derivatives	Tryptamines and derivatives	--	--	--	Full match	Full match	Full match	219.078	1.12307e+07	1.23367e+06	8.34545e+06	470036	1.01592e+07	216793	1.37757e+07	276169	1.4141e+07	234519	8.63515e+06	264974	1.14107e+07	1.22802e+07	1.32068e+07
Com_2327_neg	Glycyl-L-leucine	Glycyl-leucine; Glycyl-L-leucine	C8 H16 N2 O3	188.116	5.093	cpd:C02155	--	HMDB0028929	--	Organic acids and derivatives	Carboxylic acids and derivatives	Amino acids, peptides, and analogues	--	--	--	Full match	Full match	Full match	187.109	2.96136e+06	2.75586e+06	2.26079e+06	3.57542e+06	5.72557e+06	7.51641e+06	9.29014e+06	1.31446e+07	7.8991e+06	5.9591e+06	3.74181e+06	4.38889e+06	8.38889e+06	8.3839e+06	6.9356e+06
Com_1751_neg	Cyclic ADP-ribose	Cyclic ADP-ribose; cADPR	C15 H21 N5 O13 P2	541.06	1.745	cpd:C13050	--	--	--	--	--	--	--	--	--	Full match	Full match	No results	540.053	805824	1.63688e+07	747476	2.12609e+06	777257	2.94392e+07	694666	2.32698e+07	443047	1.95576e+07	657957	3.70979e+06	5.68168e+06	4.30394e+06	5.84571e+06
Com_2082_neg	(R)-3-Hydroxy myristic acid	--	C14 H28 O3	244.204	8.475	--	--	--	--	--	--	--	--	--	--	Full match	Full match	No results	243.196	8.22257e+06	2.02912e+06	8.4156e+06	2.10039e+06	7.42736e+06	1.37346e+06	9.45004e+06	1.81844e+06	1.20296e+07	1.41718e+06	1.17464e+07	2.23168e+06	8.67108e+06	9.77086e+06	8.04328e+06
Com_16_neg	Adenosine diphosphate ribose	ADP-ribose; ADP-D-ribose; Adenosine diphosphate ribose	C15 H23 N5 O14 P2	559.072	1.518	cpd:C00301	map00230 Purine metabolism	HMDB0001178	--	Nucleosides, nucleotides, and analogues	Purine nucleotides	Purine nucleotide sugars	--	--	--	Full match	No results	Full match	558.064	1.49047e+06	4.676e+09	1.89061e+06	7.46917e+08	3.51779e+07	1.81238e+09	1.35951e+06	3.11487e+09	1.80251e+06	3.43623e+09	2.08705e+06	3.0682e+09	4.52587e+08	4.84678e+08	4.3147e+08
Com_21_neg	LPC 20:5	--	C28 H48 N O7 P	587.323	8.636	--	--	--	LMGP01050050	--	--	--	Glycerophospholipids [GP]	Glycerophosphocholines [GP01]	Monoacylglycerophosphocholines [GP0105]	No results	Invalid mass	No results	586.315	2.01323e+09	5.26305e+08	1.10277e+09	2.53092e+08	1.50793e+09	3.41145e+08	2.03789e+09	3.1205e+08	1.47104e+09	4.47582e+08	1.24841e+09	3.67732e+08	1.22986e+09	1.22367e+09	1.12034e+09
Com_25_neg	D-Glucose 6-phosphate	D-Glucose 6-phosphate; Glucose 6-phosphate; Robison ester	C6 H13 O9 P	260.029	1.328	cpd:C00092	map00500 Starch and sucrose metabolism;map00521 Streptomycin biosynthesis;map00562 Inositol phosphate metabolism;map01100 Metabolic pathways;map01130 Biosynthesis of antibiotics;map02020 Two-component system;map02060 Phosphotransferase system (PTS)	HMDB0001401	--	Organic oxygen compounds	Organooxygen compounds	Carbohydrates and carbohydrate conjugates	--	--	--	Full match	Not the top hit	Full match	259.022	1.59378e+09	1.23008e+09	2.00265e+09	1.88485e+09	2.12512e+09	3.00816e+09	1.82077e+09	7.74904e+08	7.75265e+08	9.49961e+08	1.89487e+09	1.42072e+09	4.7359e+08	6.17973e+08	4.57237e+08
Com_31_neg	LPC 18:1	--	C26 H52 N O7 P	567.354	9.646	--	--	HMDB0002815	LMGP01050138	Lipids and lipid-like molecules	Glycerophospholipids	Glycerophosphocholines	Glycerophospholipids [GP]	Glycerophosphocholines [GP01]	Monoacylglycerophosphocholines [GP0105]	No results	Invalid mass	No results	566.346	1.41845e+09	4.61113e+08	2.06372e+09	2.54216e+08	1.80723e+09	4.61778e+08	1.59145e+09	5.38598e+08	1.66582e+09	4.94e+08	1.42254e+09	4.99517e+08	1.44881e+09	1.56276e+09	1.15087e+09
Com_35_neg	Elaidic acid	(9E)-Octadecenoic acid; 9-Octadecenoic acid, (E)-; (E)-Oleic acid; D9-trans-Octadecenoic acid; 9-trans-Octadecenoic acid; trans-D9-Octadecenoic acid; trans-9-Octadecenoic acid; trans-Elaidic acid; trans-Oleic acid; Elaidic acid; Acide elaidique; Elaidinsaure	C18 H34 O2	282.256	10.59	cpd:C01712	--	HMDB0000573	--	Lipids and lipid-like molecules	Fatty Acyls	Fatty acids and conjugates	--	--	--	Full match	No results	No results	281.248	1.21629e+09	4.38726e+07	9.75924e+08	5.05704e+07	1.13635e+09	2.02638e+07	1.22301e+09	2.51852e+07	1.47167e+09	2.78512e+07	8.02233e+08	2.64565e+07	7.72137e+08	9.78499e+08	6.15055e+08
Com_41_neg	L-Malate	(S)-Malate; L-Malate; L-Apple acid; L-Malic acid; L-2-Hydroxybutanedioic acid; Malate; Malic acid	C4 H6 O5	134.021	1.419	cpd:C00149	map00020 Citrate cycle (TCA cycle);map00620 Pyruvate metabolism;map00630 Glyoxylate and dicarboxylate metabolism;map00680 Methane metabolism;map00710 Carbon fixation in photosynthetic organisms;map01100 Metabolic pathways;map01110 Biosynthesis of secondary metabolites;map01120 Microbial metabolism in diverse environments;map01130 Biosynthesis of antibiotics;map01200 Carbon metabolism;map02020 Two…	HMDB0000156	--	Organic acids and derivatives	Hydroxy acids and derivatives	Beta hydroxy acids and derivatives	--	--	--	No results	No results	Full match	133.014	5.78965e+08	1.04317e+09	1.03418e+09	1.08004e+09	7.9626e+08	1.56767e+09	8.59396e+08	1.07405e+09	1.18977e+09	1.00869e+09	1.49e+09	8.16889e+08	1.05416e+09	1.34868e+09	1.28122e+09
Com_43_neg	LPC 16:0	--	C24 H50 N O7 P	541.338	9.441	--	--	--	LMGP01050113	--	--	--	Glycerophospholipids [GP]	Glycerophosphocholines [GP01]	Monoacylglycerophosphocholines [GP0105]	No results	Invalid mass	No results	540.331	7.32071e+08	1.01756e+09	1.19099e+09	4.21947e+08	8.65882e+08	8.0216e+08	7.57481e+08	8.92835e+08	1.14238e+09	6.67091e+08	7.66927e+08	1.27378e+09	9.68591e+08	1.03081e+09	8.06531e+08
Com_47_neg	(+/-)18-HEPE	--	C20 H30 O3	318.219	7.917	--	--	--	--	--	--	--	--	--	--	Full match	No results	No results	317.212	8.62842e+08	4.38312e+07	2.74291e+08	2.85232e+07	4.61738e+08	1.56171e+07	4.08694e+08	1.9448e+07	3.93497e+08	2.40435e+07	3.51041e+08	1.97627e+07	5.01823e+08	4.84407e+08	4.64973e+08
Com_58_neg	(+/-)12(13)-DiHOME	--	C18 H34 O4	296.235	8.158	--	--	--	--	--	--	--	--	--	--	Invalid mass	No results	No match	295.228	3.11485e+08	3.39246e+07	3.84414e+08	4.19438e+07	5.64023e+08	3.73386e+07	7.48633e+08	5.04072e+07	8.21329e+08	4.00455e+07	4.50175e+08	4.44501e+07	5.08641e+08	4.9984e+08	5.27803e+08
Com_60_neg	D-Mannose 6-phosphate	D-Mannose 6-phosphate	C6 H13 O9 P	260.029	1.227	cpd:C00275	map00051 Fructose and mannose metabolism;map00520 Amino sugar and nucleotide sugar metabolism;map01100 Metabolic pathways;map01110 Biosynthesis of secondary metabolites;map01130 Biosynthesis of antibiotics;map02060 Phosphotransferase system (PTS)	HMDB0001078	--	Organic oxygen compounds	Organooxygen compounds	Carbohydrates and carbohydrate conjugates	--	--	--	Full match	Not the top hit	Full match	259.022	3.61925e+08	1.53133e+08	3.14907e+08	3.40733e+08	2.03048e+08	6.58051e+08	7.31956e+08	3.60306e+08	1.1758e+08	4.31887e+08	3.46184e+08	3.29148e+08	5.43327e+08	6.16966e+08	5.27212e+08
Com_68_neg	Thromboxane B2	Thromboxane B2; TXB2	C20 H34 O6	352.225	6.71	cpd:C05963	map00590 Arachidonic acid metabolism;map01100 Metabolic pathways	HMDB0003252	LMFA03030002	Lipids and lipid-like molecules	Fatty Acyls	Eicosanoids	Fatty Acyls [FA]	Eicosanoids [FA03]	Thromboxanes [FA0303]	Invalid mass	No results	No match	351.217	5.7016e+08	2.25218e+07	3.57081e+08	1.12858e+07	4.04583e+08	5.76201e+06	4.10739e+08	7.0768e+06	3.93644e+08	5.92739e+06	2.51536e+08	4.64577e+06	4.06106e+08	3.85954e+08	3.97765e+08
Com_78_neg	(±)9-HpODE	--	C18 H32 O4	312.23	8.148	--	--	--	--	--	--	--	--	--	--	Full match	No results	Full match	311.223	1.7365e+08	6.04715e+06	2.36343e+08	5.08422e+06	3.07648e+08	4.97724e+06	3.21311e+08	5.65422e+06	5.66707e+08	6.74209e+06	2.06548e+08	5.0736e+06	2.12967e+08	2.63015e+08	2.07107e+08
Com_79_neg	D-threo-Isocitric acid	(1R,2S)-1-Hydroxypropane-1,2,3-tricarboxylate; D-threo-Isocitric acid	C6 H8 O7	192.027	1.501	cpd:C00451	--	HMDB0001874	--	Organic acids and derivatives	Carboxylic acids and derivatives	Tricarboxylic acids and derivatives	--	--	--	No results	No results	Full match	191.02	1.09423e+07	5.46135e+08	1.01977e+07	3.27781e+08	5.57033e+06	3.44307e+08	4.52057e+06	4.5998e+08	4.01255e+08	4.42232e+08	1.8902e+07	2.25412e+08	4.54403e+08	4.73629e+08	6.4401e+08
Com_82_neg	LPC 20:4	--	C28 H50 N O7 P	589.338	9.071	--	--	--	LMGP01050140	--	--	--	Glycerophospholipids [GP]	Glycerophosphocholines [GP01]	Monoacylglycerophosphocholines [GP0105]	No results	Invalid mass	No results	588.331	2.15571e+08	5.76156e+07	2.65833e+08	5.65607e+07	3.07058e+08	6.33711e+07	4.6727e+08	1.13016e+08	3.12361e+08	1.00146e+08	3.02108e+08	1.02766e+08	2.68511e+08	1.91116e+08	2.40932e+08
Com_84_neg	(+/-)9-HpODE	--	C18 H32 O4	312.23	7.497	--	--	--	--	--	--	--	--	--	--	Full match	No results	Full match	311.223	1.10616e+08	7.45147e+06	2.17349e+08	4.01997e+06	3.45585e+08	5.33737e+06	3.64813e+08	4.22191e+06	4.7288e+08	5.01825e+06	1.45638e+08	3.73559e+06	2.42617e+08	2.22798e+08	2.19914e+08
Com_85_neg	6β-Prostaglandin I1	--	C20 H34 O5	376.225	6.945	--	--	--	--	--	--	--	--	--	--	Invalid mass	No results	No results	375.218	3.51128e+08	1.77133e+07	2.00381e+08	9.53641e+06	3.89605e+08	7.9377e+06	4.23867e+08	7.62733e+06	4.34125e+08	8.03832e+06	3.36652e+08	7.16264e+06	2.49931e+08	2.77522e+08	3.0337e+08
Com_88_neg	Corticosterone	Corticosterone; 11beta,21-Dihydroxy-4-pregnene-3,20-dione; Kendall's compound B; Reichstein's substance H	C21 H30 O4	392.22	6.341	cpd:C02140	map01100 Metabolic pathways	HMDB0001547	LMST02030186	Lipids and lipid-like molecules	Steroids and steroid derivatives	Hydroxysteroids	Sterols [ST]	Steroids [ST02]	C21 steroids (gluco/mineralocorticoids, progestogins) and derivatives [ST0203]	Invalid mass	No results	No results	391.213	3.1211e+08	9.36921e+06	2.35325e+08	6.72857e+06	3.86931e+08	6.56835e+06	2.56222e+08	5.60262e+06	4.55759e+08	5.75195e+06	1.95407e+08	4.49407e+06	3.20697e+08	2.15601e+08	2.56321e+08
Com_98_neg	Glycerol 3-phosphate	--	C3 H9 O6 P	172.013	1.51	--	--	HMDB0000126	--	Lipids and lipid-like molecules	Glycerophospholipids	Glycerophosphates	--	--	--	Full match	No results	Full match	171.006	1.11761e+08	3.51755e+08	2.8685e+08	3.32038e+08	2.55079e+08	3.2919e+08	2.85822e+08	5.1735e+08	3.01985e+08	4.80419e+08	4.63043e+07	4.36514e+08	3.4049e+08	4.19969e+08	3.69869e+08
Com_99_neg	LPC 22:5	--	C30 H52 N O7 P	615.354	9.281	--	--	--	LMGP01050143	--	--	--	Glycerophospholipids [GP]	Glycerophosphocholines [GP01]	Monoacylglycerophosphocholines [GP0105]	No results	Invalid mass	No results	614.346	2.39224e+08	8.56703e+07	1.62394e+08	3.75621e+07	3.43218e+08	1.10581e+08	3.47237e+08	1.75328e+08	3.65097e+08	8.82374e+07	2.6559e+08	1.74338e+08	2.60899e+08	2.5067e+08	2.30801e+08
Com_106_neg	LPC 18:2	--	C26 H50 N O7 P	565.338	8.944	--	--	--	LMGP01050137	--	--	--	Glycerophospholipids [GP]	Glycerophosphocholines [GP01]	Monoacylglycerophosphocholines [GP0105]	No results	Invalid mass	No results	564.331	1.02073e+08	1.14111e+08	1.73546e+08	1.39335e+08	2.93778e+08	3.73322e+08	2.34491e+08	6.49042e+08	3.15075e+08	4.53915e+08	2.63901e+08	4.40806e+08	3.5212e+08	3.43027e+08	3.12764e+08
Com_125_neg	11-Dehydro thromboxane B2	--	C20 H32 O6	368.22	6.32	--	--	--	--	--	--	--	--	--	--	Full match	No results	Full match	367.212	2.73026e+08	1.34734e+07	1.95547e+08	7.71857e+06	1.7292e+08	5.92026e+06	2.27492e+08	6.63445e+06	2.30969e+08	6.11191e+06	1.09095e+08	4.12082e+06	1.39082e+08	1.45115e+08	1.97931e+08
Com_134_neg	LPC 16:1	--	C24 H48 N O7 P	539.322	8.852	--	--	--	LMGP01050022	--	--	--	Glycerophospholipids [GP]	Glycerophosphocholines [GP01]	Monoacylglycerophosphocholines [GP0105]	No results	Invalid mass	No results	538.315	2.58663e+08	1.52536e+08	3.65869e+08	7.76165e+07	1.69819e+08	9.52209e+07	1.42012e+08	7.49683e+07	2.57866e+08	1.01575e+08	1.67081e+08	1.37431e+08	1.95654e+08	1.9205e+08	1.84559e+08
Com_141_neg	O-Aceyl-L-Serine	--	C5 H9 N O4	147.053	1.322	--	--	--	--	--	--	--	--	--	--	No results	No results	Full match	146.046	1.10716e+08	1.67174e+08	1.8119e+08	2.66803e+08	6.27628e+07	3.37856e+08	6.67696e+07	1.80393e+08	2.79908e+08	3.3403e+08	1.8778e+08	3.13234e+08	1.54078e+08	1.72075e+08	1.72139e+08
Com_152_neg	15(S)-HpEPE	--	C20 H30 O4	334.214	7.4	--	--	--	--	--	--	--	--	--	--	Full match	No results	Full match	333.207	2.24923e+08	1.01024e+07	1.52902e+08	2.79584e+06	2.23045e+08	2.15266e+06	1.85323e+08	2.18644e+06	1.81858e+08	1.65835e+06	1.10924e+08	1.89674e+06	1.49039e+08	1.72496e+08	1.67451e+08
Com_153_neg	Corchorifatty acid F	--	C18 H32 O5	328.225	6.647	--	--	HMDB0035919	--	Lipids and lipid-like molecules	Fatty Acyls	Lineolic acids and derivatives	--	--	--	Full match	No results	No results	327.218	8.24742e+07	2.83339e+06	1.27713e+08	1.93825e+06	1.1288e+08	1.68659e+06	1.71131e+08	1.99233e+06	2.56628e+08	1.85297e+06	7.49973e+07	1.44225e+06	1.16754e+08	1.30377e+08	1.22803e+08
Com_155_neg	Inositol	myo-Inositol; D-myo-Inositol; 1D-myo-Inositol; L-myo-Inositol; 1L-myo-Inositol; meso-Inositol; Inositol; Dambose; Cyclohexitol; Meat sugar; Bios I	C6 H12 O6	180.063	1.33	cpd:C00137	map00052 Galactose metabolism;map00053 Ascorbate and aldarate metabolism;map00521 Streptomycin biosynthesis;map00562 Inositol phosphate metabolism;map01100 Metabolic pathways;map01120 Microbial metabolism in diverse environments;map01130 Biosynthesis of antibiotics;map02010 ABC transporters	HMDB0000211	--	Organic oxygen compounds	Organooxygen compounds	Alcohols and polyols	--	--	--	No results	No results	Full match	179.056	1.40966e+08	2.23358e+08	2.69436e+08	4.16407e+08	2.06316e+08	2.47852e+08	2.26507e+08	2.52818e+08	1.90844e+08	2.31595e+08	2.45267e+08	2.92966e+08	1.2685e+08	1.2983e+08	1.35919e+08
Com_165_neg	16-Hydroxyhexadecanoic acid	--	C16 H32 O3	254.224	9.797	--	--	HMDB0006294	--	Lipids and lipid-like molecules	Fatty Acyls	Fatty acids and conjugates	--	--	--	Invalid mass	No results	No match	253.217	2.13114e+08	2.81792e+07	1.21746e+08	3.06717e+07	1.01426e+08	1.07668e+07	1.0859e+08	1.67074e+07	1.39848e+08	1.64978e+07	9.70802e+07	1.38604e+07	1.11477e+08	1.27538e+08	1.16085e+08
Com_167_neg	2-C-methyl D-erythritol 4-phosphate	--	C5 H13 O7 P	216.04	1.328	--	--	--	--	--	--	--	--	--	--	No results	Full match	No results	215.033	1.33647e+08	1.90295e+08	2.61194e+08	3.95114e+08	1.96559e+08	2.18254e+08	2.15563e+08	2.2527e+08	1.83324e+08	2.1312e+08	2.34957e+08	2.67925e+08	1.15242e+08	1.14686e+08	1.26473e+08
Com_171_neg	Resolvin E1	Resolvin E1; 5S,12R,18R-Trihydroxy-6Z,8E,10E,14Z,16E-eicosapentaenoic acid	C20 H30 O5	350.209	6.582	cpd:C18171	--	HMDB0010410	LMFA03140003	Lipids and lipid-like molecules	Fatty Acyls	Eicosanoids	Fatty Acyls [FA]	Eicosanoids [FA03]	_	Full match	No results	No results	349.202	2.02523e+08	9.64343e+06	1.53303e+08	4.67654e+06	1.90279e+08	3.66145e+06	1.39977e+08	3.69552e+06	1.60534e+08	2.88762e+06	9.59117e+07	2.78789e+06	1.4643e+08	1.64643e+08	1.85697e+08
Com_172_neg	Uridine 5'-Diphospho-N-Acetylgalactosamine	--	C17 H27 N3 O17 P2	607.082	1.483	--	--	HMDB0000304	--	Nucleosides, nucleotides, and analogues	Pyrimidine nucleotides	Pyrimidine nucleotide sugars	--	--	--	No results	No results	Full match	606.074	2.01961e+08	1.21977e+08	1.65366e+08	2.08589e+08	2.1764e+08	3.78756e+08	1.39745e+08	6.20409e+07	6.02989e+07	2.2112e+08	1.30569e+08	2.47366e+08	5.61195e+07	4.47347e+07	6.12741e+07
Com_183_neg	11,12-Epoxy-(5Z,8Z,11Z)-icosatrienoic acid	--	C20 H32 O3	320.235	8.207	--	--	--	--	--	--	--	--	--	--	Full match	No results	Full match	319.227	1.19607e+08	9.69964e+06	5.97447e+07	9.14637e+06	1.64867e+08	5.60802e+06	1.92064e+08	8.56401e+06	9.651e+07	7.36999e+06	8.18468e+07	7.36547e+06	1.3125e+08	1.27762e+08	1.05507e+08
Com_190_neg	PC (2:0/18:4)	--	C28 H48 N O8 P	603.317	7.268	--	--	--	--	--	--	--	--	--	--	No results	Invalid mass	No results	602.31	1.35449e+08	8.89511e+06	5.8616e+07	3.9429e+06	1.45216e+08	5.09347e+06	1.84703e+08	9.17611e+06	9.52224e+07	3.53962e+06	9.1055e+07	3.24156e+06	9.60196e+07	7.7411e+07	1.2377e+08
Com_200_neg	8-iso-13,14-dihydro-15-keto Prostaglandin F2α	--	C20 H34 O5	354.241	6.856	--	--	--	--	--	--	--	--	--	--	Full match	No results	Full match	353.233	1.10342e+08	4.74741e+06	9.29537e+07	8.38886e+06	1.33487e+08	4.24529e+06	1.71435e+08	2.00856e+06	1.40975e+08	3.16631e+06	9.5127e+07	2.03978e+06	1.20125e+08	7.6224e+07	1.18692e+08
Com_202_neg	13,14-dihydro-15-keto Prostaglandin A2	--	C20 H30 O4	316.204	7.853	--	--	--	--	--	--	--	--	--	--	Invalid mass	No results	No match	315.197	1.65588e+08	4.75619e+06	7.94378e+07	1.50928e+06	1.16825e+08	1.18627e+06	1.05412e+08	1.51232e+06	8.41343e+07	1.24013e+06	7.47879e+07	1.47963e+06	1.05072e+08	1.03089e+08	9.9085e+07
Com_215_neg	17(S)-HpDHA	--	C22 H32 O4	360.23	7.545	--	--	--	--	--	--	--	--	--	--	Full match	No results	No results	359.223	1.16506e+08	5.17418e+06	6.7334e+07	2.27429e+06	1.68305e+08	1.97779e+06	1.15517e+08	1.73065e+06	1.80771e+08	2.08515e+06	9.66689e+07	2.5325e+06	1.0376e+08	1.03091e+08	7.30856e+07
Com_234_neg	Prostaglandin A1 ethyl ester	--	C22 H36 O4	346.251	8.485	--	--	--	--	--	--	--	--	--	--	Invalid mass	No results	No results	345.243	1.36119e+08	1.08952e+07	9.36594e+07	1.33363e+07	1.61865e+08	5.92245e+06	1.29116e+08	1.20481e+07	1.59362e+08	7.35762e+06	1.44471e+08	1.04022e+07	1.26547e+08	1.23441e+08	1.12001e+08
Com_257_neg	3b,7b-Dihydroxy-5-androsten-17-one	--	C19 H28 O3	304.204	7.675	--	--	HMDB0004624	--	Lipids and lipid-like molecules	Steroids and steroid derivatives	Androstane steroids	--	--	--	No results	No results	Full match	303.197	9.21119e+07	4.22781e+06	6.30003e+07	2.62106e+06	1.15667e+08	2.04168e+06	1.08704e+08	2.53508e+06	1.49634e+08	2.54883e+06	1.0058e+08	2.04466e+06	8.5513e+07	9.21027e+07	8.48784e+07
Com_261_neg	Aldosterone	Aldosterone; 11beta,21-Dihydroxy-3,20-dioxo-4-pregnen-18-al	C21 H28 O5	406.199	5.867	cpd:C01780	map01100 Metabolic pathways	HMDB0000037	LMST02030026	Lipids and lipid-like molecules	Steroids and steroid derivatives	Hydroxysteroids	Sterols [ST]	Steroids [ST02]	C21 steroids (gluco/mineralocorticoids, progestogins) and derivatives [ST0203]	Invalid mass	No results	No results	405.192	5.97907e+07	1.81151e+06	6.63487e+07	1.44332e+06	5.68308e+07	2.96977e+06	5.25688e+07	2.77784e+06	1.46299e+08	1.85386e+06	3.75033e+07	2.85955e+06	4.76777e+07	5.66508e+07	4.99826e+07
Com_272_neg	LPS 22:6	--	C28 H44 N O9 P	569.276	11.205	--	--	--	LMGP03050013	--	--	--	Glycerophospholipids [GP]	Glycerophosphoserines [GP03]	Monoacylglycerophosphoserines [GP0305]	No results	Full match	Full match	568.269	6.08221e+07	6.4912e+07	5.93129e+07	6.09248e+07	5.8581e+07	4.32771e+07	5.51659e+07	1.0218e+08	1.30335e+08	1.12825e+08	1.21139e+08	1.75701e+08	1.34903e+08	1.142e+08	1.04381e+08
Com_288_neg	LPI 18:1	--	C27 H51 O12 P	598.312	11.92	--	--	--	LMGP06050005	--	--	--	Glycerophospholipids [GP]	Glycerophosphoinositols [GP06]	Monoacylglycerophosphoinositols [GP0605]	No results	Full match	No results	597.305	2.87946e+07	6.02548e+07	4.93096e+07	3.92183e+06	3.45973e+07	2.72334e+06	1.09638e+06	6.13146e+07	3.84777e+07	3.46994e+06	1.60761e+08	4.8098e+06	4.32351e+07	4.90676e+07	3.96607e+07
Com_326_neg	L-Cysteinesulfinic acid	3-Sulfino-L-alanine; L-Cysteinesulfinic acid; 3-Sulphino-L-alanine; 3-Sulfinoalanine	C3 H7 N O4 S	153.009	1.439	cpd:C00606	map00270 Cysteine and methionine metabolism;map00430 Taurine and hypotaurine metabolism;map01100 Metabolic pathways	HMDB0000996	--	Organic acids and derivatives	Carboxylic acids and derivatives	Amino acids, peptides, and analogues	--	--	--	Full match	No results	Full match	152.002	4.13362e+07	3.08529e+06	4.91906e+07	3.0586e+06	4.46112e+07	3.06831e+06	1.01212e+08	2.6886e+06	7.35947e+07	2.98049e+06	2.2464e+07	2.84069e+06	1.95298e+07	1.87689e+07	2.37011e+07
Com_344_neg	H-Trp-NH2.HCl	--	C11 H14 Cl N3 O	239.082	2.067	--	--	--	--	--	--	--	--	--	--	No results	No results	Full match	238.075	3.63192e+07	7.94547e+06	7.24112e+07	8.69695e+06	7.89766e+07	8.2718e+06	9.404e+07	7.30604e+06	8.37025e+07	8.91336e+06	2.37103e+07	8.2388e+06	3.93095e+07	3.7652e+07	3.68808e+07
Com_348_neg	(+/-)5(6)-DIHETE	--	C20 H32 O4	336.23	7.59	--	--	--	--	--	--	--	--	--	--	Full match	No results	Full match	335.223	9.05889e+07	2.06902e+06	3.33518e+07	1.60853e+06	8.95883e+07	1.14948e+06	6.08816e+07	1.30911e+06	5.03167e+07	1.56432e+06	6.27675e+07	1.93341e+06	4.40797e+07	4.61609e+07	4.89736e+07
Com_349_neg	Sedoheptulose 1,7-bisphosphate	Sedoheptulose 1,7-bisphosphate; D-Sedoheptulose 1,7-bisphosphate; D-altro-Heptulose 1,7-biphosphate	C7 H16 O13 P2	370.006	1.769	cpd:C00447	map00710 Carbon fixation in photosynthetic organisms;map01100 Metabolic pathways;map01120 Microbial metabolism in diverse environments;map01200 Carbon metabolism	HMDB0060274	--	Organic oxygen compounds	Organooxygen compounds	Carbohydrates and carbohydrate conjugates	--	--	--	No results	No results	Full match	368.999	9.0546e+07	6.03132e+06	1.34077e+07	3.52421e+06	2.00637e+06	3.35193e+06	5.702e+07	5.68667e+06	5.16232e+07	4.62194e+06	5.5616e+07	8.25348e+06	2.858e+07	2.16517e+07	2.19461e+07
Com_388_neg	Glyceraldehyde 3-phosphate	Glyceraldehyde 3-phosphate	C3 H7 O6 P	169.998	1.733	cpd:C00661	--	HMDB0001112	--	Organic oxygen compounds	Organooxygen compounds	Carbohydrates and carbohydrate conjugates	--	--	--	No results	No results	Full match	168.991	3.99597e+07	1.66059e+08	2.4775e+07	5.65315e+07	1.17405e+07	1.11382e+08	3.09535e+07	7.22158e+07	2.24385e+07	1.35929e+08	4.79407e+07	6.20282e+07	8.38621e+07	6.77246e+07	4.15295e+07
Com_392_neg	2,3-Dinor-8-epi-prostaglandin F2α	--	C18 H30 O5	326.209	6.474	--	--	--	--	--	--	--	--	--	--	Full match	No results	No results	325.202	7.85307e+07	4.44487e+06	5.44817e+07	1.63862e+06	3.88443e+07	1.46826e+06	5.58514e+07	1.58071e+06	5.73043e+07	1.61123e+06	2.97227e+07	1.40123e+06	4.39639e+07	5.69799e+07	4.89046e+07
Com_397_neg	(+/-)9,10-dihydroxy-12Z-octadecenoic acid	--	C18 H34 O4	314.246	7.607	--	--	--	--	--	--	--	--	--	--	Full match	No results	Full match	313.238	4.23266e+07	5.02675e+06	5.25554e+07	7.50458e+06	3.00605e+07	4.99847e+06	7.98332e+07	5.99542e+06	7.10925e+07	3.56264e+06	1.56347e+07	6.22833e+06	3.27726e+07	3.31175e+07	3.5166e+07
Com_398_neg	N-{[2-(2-thienyl)-1,3-thiazol-4-yl]methyl}benzamide	--	C15 H12 N2 O S2	300.041	5.34	--	--	--	--	--	--	--	--	--	--	Invalid mass	No results	No results	299.034	7.73847e+07	6.30626e+06	8.25059e+06	2.1531e+06	2.20855e+07	2.28612e+06	6.99712e+06	1.05222e+06	2.52902e+07	3.05028e+06	2.84346e+06	571724	1.77583e+07	1.93827e+07	2.16387e+07
Com_422_neg	LPI 22:6	--	C31 H49 O12 P	644.297	7.238	--	--	--	LMGP06050012	--	--	--	Glycerophospholipids [GP]	Glycerophosphoinositols [GP06]	Monoacylglycerophosphoinositols [GP0605]	No results	Full match	No results	643.29	4.52772e+07	8.06427e+07	1.10611e+08	2.12555e+07	2.99091e+07	1.33511e+07	2.19548e+07	6.13941e+07	3.26197e+07	2.64761e+07	3.96626e+07	2.77252e+07	7.41542e+07	3.92466e+07	5.03858e+07
Com_426_neg	LPC 17:2	--	C25 H48 N O7 P	551.322	8.82	--	--	--	LMGP01050127	--	--	--	Glycerophospholipids [GP]	Glycerophosphocholines [GP01]	Monoacylglycerophosphocholines [GP0105]	No results	Invalid mass	No results	550.314	3.74076e+06	6.89351e+07	5.00388e+07	4.48521e+07	3.8228e+06	9.22114e+07	3.5392e+06	1.13163e+08	8.02256e+07	8.32461e+07	7.62558e+07	9.17163e+07	4.28424e+06	4.7095e+06	4.24997e+06
Com_433_neg	6-Keto-prostaglandin f1alpha	--	C20 H34 O6	370.236	6.477	--	--	HMDB0002886	LMFA03010001	Lipids and lipid-like molecules	Fatty Acyls	Eicosanoids	Fatty Acyls [FA]	Eicosanoids [FA03]	Prostaglandins [FA0301]	No results	No results	Full match	369.228	3.84576e+07	2.6627e+06	3.4103e+07	2.50189e+06	6.16169e+07	3.69573e+06	5.76405e+07	3.31087e+06	7.87794e+07	2.56631e+06	4.07388e+07	1.25827e+06	4.14962e+07	5.51661e+07	4.47012e+07
Com_444_neg	Ureidoisobutyric Acid	--	C5 H10 N2 O3	146.069	1.296	--	--	HMDB0002031	--	Organic acids and derivatives	Organic carbonic acids and derivatives	Ureas	--	--	--	No results	No results	Full match	145.062	1.89446e+06	2.47148e+07	6.26199e+06	1.22938e+08	3.19071e+06	1.49752e+08	7.7024e+06	7.03725e+07	2.75837e+07	1.16305e+08	1.28026e+07	1.2394e+08	3.58755e+07	4.20178e+07	4.15893e+07
Com_486_neg	5'-Adenylic acid	AMP; Adenosine 5'-monophosphate; Adenylic acid; Adenylate; 5'-AMP; 5'-Adenylic acid; 5'-Adenosine monophosphate; Adenosine 5'-phosphate	C10 H14 N5 O7 P	347.063	1.39	cpd:C00020	map00230 Purine metabolism;map01100 Metabolic pathways;map01110 Biosynthesis of secondary metabolites;map01130 Biosynthesis of antibiotics	HMDB0011617	--	Organic oxygen compounds	Organooxygen compounds	Carbohydrates and carbohydrate conjugates	--	--	--	No results	No results	Full match	346.055	3.45959e+07	2.11042e+07	7.51993e+07	3.19935e+07	5.64361e+07	5.85454e+06	6.19012e+07	9.38716e+06	5.25842e+07	1.19324e+07	2.64558e+07	6.76713e+06	5.9817e+07	5.25937e+07	6.26994e+07
Com_494_neg	4-Hydroxyretinoic Acid	--	C20 H28 O3	316.204	8.247	--	--	HMDB0006254	--	Lipids and lipid-like molecules	Prenol lipids	Retinoids	--	--	--	No results	No results	Full match	315.197	5.95303e+07	2.0394e+06	2.48255e+07	506851	4.13663e+07	545574	3.92572e+07	643197	2.86969e+07	534032	2.42153e+07	610697	3.71408e+07	3.63717e+07	3.22039e+07
Com_527_neg	8Z,11Z,14Z-Eicosatrienoic acid	--	C20 H34 O2	306.256	10.337	--	--	HMDB0002925	LMFA01030158	Lipids and lipid-like molecules	Fatty Acyls	Fatty acids and conjugates	Fatty Acyls [FA]	Fatty Acids and Conjugates [FA01]	Unsaturated fatty acids [FA0103]	Full match	No results	Full match	305.248	4.27314e+07	1.70272e+06	3.60629e+07	2.19405e+06	5.42871e+07	1.28063e+06	5.6478e+07	1.50181e+06	5.25528e+07	1.30685e+06	3.22661e+07	1.36889e+06	3.12143e+07	3.77448e+07	2.26097e+07
Com_548_neg	L-beta-Imidazolelactic acid	--	C6 H8 N2 O3	156.053	1.367	--	--	--	--	--	--	--	--	--	--	No results	No results	Full match	155.046	3.59019e+06	1.09083e+08	3.79119e+06	7.657e+07	2.92184e+06	1.02944e+07	2.39455e+06	1.06725e+08	3.56795e+06	1.03657e+08	1.9214e+07	9.09157e+07	3.54197e+07	4.06924e+07	3.88926e+07
Com_574_neg	FAHFA (18:1/20:3)	--	C38 H66 O4	586.494	10.589	--	--	--	--	--	--	--	--	--	--	No results	Full match	No results	585.487	4.47946e+07	174374	3.596e+07	225766	3.89702e+07	142429	4.30804e+07	136789	5.60858e+07	130581	2.56514e+07	126534	2.93349e+07	3.25874e+07	1.66849e+07
Com_582_neg	PC (16:0/22:6)	--	C46 H80 N O8 P	851.569	10.785	--	--	--	LMGP01010650	--	--	--	Glycerophospholipids [GP]	Glycerophosphocholines [GP01]	Diacylglycerophosphocholines [GP0101]	No results	Invalid mass	No results	850.561	1.73309e+07	4.65097e+07	7.4941e+07	511896	3.01078e+07	860585	120732	6.22598e+07	9.6997e+06	883444	5.57531e+07	683317	5.00636e+07	3.89299e+07	4.96585e+07
Com_604_neg	Histamine	Histamine; 1H-Imidazole-4-ethanamine; 2-(4-Imidazolyl)ethylamine	C5 H9 N3	111.08	1.255	cpd:C00388	map00340 Histidine metabolism;map01100 Metabolic pathways;map01110 Biosynthesis of secondary metabolites	HMDB0000870	--	Organic nitrogen compounds	Organonitrogen compounds	Amines	--	--	--	No results	Full match	Full match	110.072	1.19166e+06	9.54446e+07	2.06344e+06	8.14892e+07	1.00871e+06	9.9287e+07	1.19296e+06	9.97541e+07	1.10476e+07	1.09482e+08	1.23274e+07	8.42189e+07	3.65186e+07	3.90246e+07	3.8656e+07
Com_635_neg	(+/-)13-HODE	--	C18 H32 O3	296.235	9.011	--	--	--	--	--	--	--	--	--	--	Full match	No results	Full match	295.228	1.17386e+07	4.50446e+06	1.71113e+07	4.32266e+06	1.64353e+07	3.72871e+06	2.40258e+07	2.72551e+06	2.84409e+07	3.40927e+06	6.14685e+07	5.69245e+06	2.23731e+07	2.48138e+07	2.65149e+07
Com_641_neg	5-(3-chloro-4-methylanilino)-1-methyl-1H-pyrazol-3-ol	--	C11 H12 Cl N3 O	237.067	4.983	--	--	--	--	--	--	--	--	--	--	Full match	No results	No results	236.06	1.41766e+07	207425	2.68491e+07	190169	1.74735e+07	240774	3.23575e+07	346255	4.97636e+07	214086	1.01234e+07	196558	1.98795e+07	1.68397e+07	2.19335e+07
Com_679_neg	Cytidine	Cytidine	C9 H13 N3 O5	243.087	1.326	cpd:C00475	map00240 Pyrimidine metabolism;map01100 Metabolic pathways	HMDB0000089	--	Nucleosides, nucleotides, and analogues	Pyrimidine nucleosides		--	--	--	Invalid mass	No results	No results	242.08	3.0827e+07	1.00937e+07	2.2509e+07	7.78878e+06	2.62228e+07	6.11197e+06	4.20037e+07	8.63824e+06	3.84708e+07	1.52167e+07	3.00266e+07	1.1083e+07	2.21281e+07	2.00323e+07	2.5192e+07
Com_683_neg	Methylmalonate	Methylmalonate; Methylmalonic acid	C4 H6 O4	118.026	2.552	cpd:C02170	map00240 Pyrimidine metabolism;map00280 Valine, leucine and isoleucine degradation;map00640 Propanoate metabolism	HMDB0000202	--	Organic acids and derivatives	Carboxylic acids and derivatives	Dicarboxylic acids and derivatives	--	--	--	No results	No results	Full match	117.019	6.40658e+06	2.38943e+07	1.00523e+07	9.04733e+07	6.59855e+06	4.59612e+07	6.67948e+06	8.89293e+07	6.28354e+06	2.88695e+07	6.9552e+06	4.40539e+07	1.93788e+07	2.05593e+07	2.20279e+07
Com_705_neg	Fumaric acid	Fumarate; Fumaric acid; trans-Butenedioic acid	C4 H4 O4	116.011	2.388	cpd:C00122	map00020 Citrate cycle (TCA cycle);map00190 Oxidative phosphorylation;map00220 Arginine biosynthesis;map00250 Alanine, aspartate and glutamate metabolism;map00350 Tyrosine metabolism;map00360 Phenylalanine metabolism;map00620 Pyruvate metabolism;map00643 Styrene degradation;map00650 Butanoate metabolism;map00760 Nicotinate and nicotinamide metabolism;map01100 Metabolic pathways	HMDB0000134	--	Organic acids and derivatives	Carboxylic acids and derivatives	Dicarboxylic acids and derivatives	--	--	--	No results	No results	Full match	115.004	1.6982e+07	6.8734e+06	4.58689e+07	1.61372e+07	3.84446e+07	1.10498e+07	4.10975e+07	5.33674e+06	1.48609e+07	9.12418e+06	2.22375e+07	8.88591e+06	1.33701e+07	1.57079e+07	1.51436e+07
Com_747_neg	LPC 20:3	--	C28 H52 N O7 P	591.354	9.416	--	--	--	LMGP01050139	--	--	--	Glycerophospholipids [GP]	Glycerophosphocholines [GP01]	Monoacylglycerophosphocholines [GP0105]	No results	Invalid mass	No results	590.346	2.13082e+07	5.7265e+06	2.06875e+07	4.59214e+06	4.22802e+07	9.3144e+06	3.73854e+07	1.05634e+07	2.04513e+07	8.20826e+06	2.608e+07	9.86348e+06	2.40008e+07	2.62355e+07	2.0667e+07
Com_753_neg	Prostaglandin B2	Prostaglandin B2; PGB2	C20 H30 O4	334.214	6.95	cpd:C05954	map00590 Arachidonic acid metabolism;map01100 Metabolic pathways	HMDB0004236	LMFA03010018	Lipids and lipid-like molecules	Fatty Acyls	Eicosanoids	Fatty Acyls [FA]	Eicosanoids [FA03]	Prostaglandins [FA0301]	No results	No results	Full match	333.207	3.70797e+07	3.87726e+06	2.02194e+07	3.05666e+06	2.48549e+07	2.65375e+06	2.50732e+07	2.53555e+06	2.17624e+07	2.93269e+06	1.8821e+07	2.90974e+06	2.39354e+07	2.46423e+07	2.19797e+07
Com_756_neg	trans-10-Heptadecenoic Acid	--	C17 H32 O2	268.24	10.201	--	--	--	--	--	--	--	--	--	--	Full match	No results	No results	267.233	3.48921e+07	2.36257e+06	2.4861e+07	2.48408e+06	2.33572e+07	1.32131e+06	2.90448e+07	1.34966e+06	4.21463e+07	1.71217e+06	2.44878e+07	1.59144e+06	1.99042e+07	2.4016e+07	1.77656e+07
Com_776_neg	6-Phosphogluconic acid	--	C6 H13 O10 P	276.029	1.681	--	--	HMDB0001316	--	Organic oxygen compounds	Organooxygen compounds	Carbohydrates and carbohydrate conjugates	--	--	--	No results	Invalid mass	No results	275.021	2.0869e+07	727668	4.2065e+07	1.55847e+07	4.00937e+07	3.31259e+06	3.06295e+07	445019	6.20599e+06	592463	3.5666e+07	3.36794e+06	2.13123e+06	1.72584e+06	1.80342e+06
Com_793_neg	N-[4-(diethylamino)phenyl]-N'-phenylurea	--	C17 H21 N3 O	319.145	5.948	--	--	--	--	--	--	--	--	--	--	Invalid mass	No results	No results	318.138	2.06087e+07	522532	1.95356e+07	239106	2.39059e+07	1.24965e+06	2.23499e+07	1.16889e+06	3.97329e+07	664326	1.36819e+07	1.20327e+06	9.65499e+06	1.10283e+07	1.21203e+07
Com_813_neg	Jasmonic acid	(-)-Jasmonic acid; Jasmonic acid; {(1R,2R)-3-Oxo-2-[(Z)pent-2-enyl]cyclopent-2-enyl}acetic acid; Jasmonate; (-)-Jasmonate	C12 H18 O3	210.125	6.34	cpd:C08491	map00592 alpha-Linolenic acid metabolism;map01100 Metabolic pathways;map01110 Biosynthesis of secondary metabolites	HMDB0032797	LMFA02020001	Lipids and lipid-like molecules	Fatty Acyls	Lineolic acids and derivatives	Fatty Acyls [FA]	Octadecanoids [FA02]	Jasmonic acids [FA0202]	Full match	No results	No results	209.118	2.51856e+07	1.44472e+06	2.6402e+07	1.06895e+06	2.60031e+07	1.09066e+06	2.50852e+07	1.13655e+06	3.79493e+07	1.0758e+06	2.09373e+07	1.00109e+06	2.11159e+07	2.37505e+07	2.54114e+07
Com_824_neg	PC (4:0/16:3)	--	C28 H50 N O8 P	605.334	7.561	--	--	--	--	--	--	--	--	--	--	No results	Invalid mass	No results	604.327	1.44653e+07	796469	1.52821e+07	815238	3.57073e+07	1.2574e+06	3.34685e+07	1.45287e+06	2.70753e+07	743471	1.7994e+07	725434	2.14928e+07	2.10602e+07	2.09421e+07
Com_825_neg	LPI 16:0	--	C25 H49 O12 P	572.296	9.789	--	--	--	LMGP06050002	--	--	--	Glycerophospholipids [GP]	Glycerophosphoinositols [GP06]	Monoacylglycerophosphoinositols [GP0605]	No results	Full match	No results	571.289	2.56091e+06	1.46111e+07	7.06433e+06	2.39697e+06	6.8946e+06	1.9552e+06	1.96708e+06	1.02216e+07	5.61619e+06	1.89231e+06	4.49996e+07	3.43029e+06	5.59818e+06	5.88227e+06	5.81854e+06
Com_873_neg	2,3-dinor Prostaglandin E1	--	C18 H30 O5	308.199	7.079	--	--	--	--	--	--	--	--	--	--	Invalid mass	No results	No results	307.191	3.01036e+07	1.71721e+06	1.6853e+07	754572	1.82631e+07	602214	1.87173e+07	862735	3.01985e+07	556293	1.07415e+07	573968	1.68853e+07	1.88008e+07	1.6243e+07
Com_876_neg	15(R),19(R)-Hydroxy prostaglandin F1α	--	C20 H36 O6	354.24	7.298	--	--	--	--	--	--	--	--	--	--	Invalid mass	No results	No match	353.233	1.28881e+07	487800	1.89137e+07	994501	3.12685e+07	386818	3.08894e+07	503942	2.79582e+07	471693	1.75287e+07	327859	2.20837e+07	2.11245e+07	2.07264e+07
Com_891_neg	L-Methionine sulfone	--	C5 H11 N O4 S	181.041	2.066	--	--	HMDB0062174	--	Organic acids and derivatives	Carboxylic acids and derivatives	Amino acids, peptides, and analogues	--	--	--	No results	No results	Full match	180.033	7.20018e+06	2.31614e+06	1.66871e+07	2.50299e+06	1.18374e+07	2.2403e+06	3.04751e+07	1.93249e+06	1.97196e+07	2.08142e+06	4.01511e+06	2.47478e+06	7.26724e+06	6.69534e+06	7.67242e+06
Com_908_neg	3-[(methoxycarbonyl)amino]-2,2,3-trimethylbutanoic acid	--	C9 H17 N O4	203.116	5.806	--	--	--	--	--	--	--	--	--	--	Full match	No results	Full match	202.108	1.36266e+07	6.05599e+07	6.02167e+06	3.54356e+07	1.4352e+07	5.13053e+07	1.59285e+07	5.03596e+07	2.01457e+07	1.40978e+07	1.46139e+07	1.49736e+07	2.61709e+07	2.82567e+07	3.22593e+07
Com_977_neg	3-Furoic acid	--	C5 H4 O3	112.016	2.074	--	--	HMDB0000444	--	Organoheterocyclic compounds	Furans	Furoic acid and derivatives	--	--	--	Full match	No results	Full match	111.009	2.10563e+07	1.74905e+07	2.27533e+07	1.76955e+07	9.45684e+06	1.32469e+07	5.70696e+06	9.94729e+06	1.72372e+07	1.57259e+07	3.7578e+07	9.51839e+06	1.03055e+07	1.56871e+07	1.77216e+07
Com_997_neg	LPC 22:4	--	C30 H54 N O7 P	617.37	9.534	--	--	--	LMGP01050124	--	--	--	Glycerophospholipids [GP]	Glycerophosphocholines [GP01]	Monoacylglycerophosphocholines [GP0105]	No results	Invalid mass	No results	616.362	2.83475e+06	3.99142e+06	1.74655e+07	5.3259e+06	2.99516e+07	1.17607e+07	2.57432e+07	1.87543e+07	2.45273e+07	1.23754e+07	1.89776e+07	1.38679e+07	1.87536e+07	2.20586e+07	1.80243e+07
Com_1018_neg	Azelaic acid	Azelaic acid; Nonanedioic acid; 1,7-Heptanedicarboxylic acid	C9 H16 O4	188.105	5.964	cpd:C08261	--	HMDB0000784	LMFA01170054	Lipids and lipid-like molecules	Fatty Acyls	Fatty acids and conjugates	Fatty Acyls [FA]	Fatty Acids and Conjugates [FA01]	Dicarboxylic acids [FA0117]	No results	No results	Full match	187.097	1.19172e+07	1.1603e+07	2.23934e+07	1.10809e+07	2.34874e+07	1.67863e+07	1.87351e+07	7.37184e+06	2.9854e+07	1.21242e+07	1.66302e+07	1.39756e+07	1.55228e+07	1.88915e+07	2.0973e+07
Com_1034_neg	LPC 20:2	--	C28 H54 N O7 P	593.37	9.709	--	--	--	LMGP01050132	--	--	--	Glycerophospholipids [GP]	Glycerophosphocholines [GP01]	Monoacylglycerophosphocholines [GP0105]	No results	Invalid mass	No results	592.362	9.22762e+06	2.95271e+06	1.02609e+07	1.7525e+06	2.53655e+07	2.56131e+06	2.15564e+07	4.5969e+06	2.94601e+07	2.44663e+06	1.57825e+07	3.12117e+06	2.20816e+07	1.49267e+07	1.06643e+07
Com_1037_neg	Monobutyl phthalate	--	C12 H14 O4	222.089	5.468	--	--	HMDB0013247	--	Benzenoids	Benzene and substituted derivatives	Benzoic acids and derivatives	--	--	--	No results	No results	Full match	221.082	1.66463e+07	2.94705e+06	2.63194e+07	2.50072e+06	1.41383e+07	2.58165e+06	1.5097e+07	2.99951e+06	2.93406e+07	3.30887e+06	1.54085e+07	3.08325e+06	1.01648e+07	1.30453e+07	1.97241e+07
Com_1055_neg	N'-(benzoyloxy)-2-(2,2-dichlorocyclopropyl)ethanimidamide	--	C12 H12 Cl2 N2 O2	286.029	1.462	--	--	--	--	--	--	--	--	--	--	Invalid mass	No results	No results	285.022	1.93392e+07	4.41544e+06	2.47846e+07	4.37725e+06	2.27105e+07	4.39114e+06	2.59534e+07	3.84772e+06	2.00681e+07	4.26545e+06	9.30761e+06	4.06539e+06	5.84435e+06	8.60068e+06	8.98728e+06
Com_1060_neg	methadone-d9	--	C21 H18 [2]H9 N O	317.955	1.196	--	--	--	--	--	--	--	--	--	--	Invalid mass	No results	No results	316.947	763158	520453	3.88496e+07	736075	635611	665088	801464	658529	3.57751e+06	691180	793853	523410	412397	298020	381666
Com_1066_neg	3-amino-2,6-diphenyl-4,7-dihydro-2H-pyrazolo[3,4-d]pyrimidin-4-one	--	C17 H13 N5 O	303.114	6.27	--	--	--	--	--	--	--	--	--	--	Invalid mass	No results	No results	302.107	1.97962e+07	387359	2.34796e+07	347671	1.73009e+07	450217	1.86247e+07	392157	2.8528e+07	382396	1.29217e+07	349650	1.40048e+07	1.69444e+07	1.82833e+07
Com_1070_neg	3,8,9-trihydroxy-10-propyl-3,4,5,8,9,10-hexahydro-2H-oxecin-2-one	--	C12 H20 O5	244.131	5.909	--	--	--	--	--	--	--	--	--	--	Full match	No results	No results	243.124	5.10868e+06	1.53176e+06	1.1923e+07	1.24275e+06	6.82233e+06	1.70681e+06	1.07403e+07	1.59651e+06	2.84743e+07	1.06547e+06	4.92725e+06	1.64347e+06	6.12766e+06	6.68015e+06	8.26617e+06
Com_1075_neg	FAHFA (18:2/20:4)	--	C38 H62 O4	582.463	10.065	--	--	--	--	--	--	--	--	--	--	No results	Full match	No results	581.455	1.35436e+07	113398	1.41335e+07	256852	1.90521e+07	122480	2.05517e+07	133002	2.82728e+07	120553	1.40964e+07	211244	1.27597e+07	1.46819e+07	1.06303e+07
Com_1089_neg	12-epi Leukotriene B4	--	C20 H32 O4	318.219	6.965	--	--	--	--	--	--	--	--	--	--	Invalid mass	No results	No results	317.212	2.43498e+07	4.528e+06	1.15358e+07	1.27229e+06	2.65589e+06	322226	8.50118e+06	563886	1.38821e+07	2.3191e+06	2.84473e+07	2.56916e+06	1.41081e+07	1.32521e+07	1.32674e+07
Com_1111_neg	1,3-dipyridin-3-ylpropane-1,3-dione	--	C13 H10 N2 O2	226.072	5.182	--	--	--	--	--	--	--	--	--	--	Invalid mass	No results	No results	225.065	1.32215e+07	4.95697e+07	5.51797e+06	2.68873e+07	6.54229e+06	3.62547e+07	5.42159e+06	3.87532e+07	6.64731e+06	3.79398e+07	9.34713e+06	2.87253e+07	1.77462e+07	1.60157e+07	1.70016e+07
Com_1117_neg	Pyrithioxin	--	C16 H20 N2 O4 S2	368.087	5.373	--	--	--	--	--	--	--	--	--	--	No results	No results	Full match	367.08	1.8159e+07	352285	1.90583e+07	252974	6.4517e+06	197499	1.41038e+07	208722	2.69076e+07	281549	1.19023e+07	280101	1.35942e+07	1.22171e+07	1.32669e+07
Com_1126_neg	2-chloro-6-[(2-oxoazepan-3-yl)amino]benzonitrile	--	C13 H14 Cl N3 O	263.083	5.127	--	--	--	--	--	--	--	--	--	--	Full match	No results	No results	262.076	9.91939e+06	372575	1.49261e+07	548068	1.40737e+07	405325	1.52957e+07	663638	2.67075e+07	404860	7.24676e+06	354753	8.11582e+06	8.31276e+06	9.12406e+06
Com_1132_neg	1-(4-methylphenyl)-3-(2-pyridylthio)pyrrolidine-2,5-dione	--	C16 H14 N2 O2 S	299.077	4.738	--	--	--	--	--	--	--	--	--	--	Invalid mass	No results	No results	298.07	1.35509e+07	1.83165e+06	6.14193e+06	1.73557e+06	9.38532e+06	1.18908e+06	1.11606e+07	1.34386e+06	1.48694e+07	1.7515e+06	3.22906e+07	1.82961e+06	6.49183e+06	9.16933e+06	1.02106e+07
Com_1156_neg	Traumatic acid	Traumatic acid; (2E)-Dodecenedioic acid; Dodec-2-enedioic acid	C12 H20 O4	228.136	6.653	cpd:C16308	map00592 alpha-Linolenic acid metabolism;map01110 Biosynthesis of secondary metabolites	HMDB0000933	LMFA01170002	Lipids and lipid-like molecules	Fatty Acyls	Fatty acids and conjugates	Fatty Acyls [FA]	Fatty Acids and Conjugates [FA01]	Dicarboxylic acids [FA0117]	No results	No results	Full match	227.129	7.22568e+06	1.50819e+06	1.19646e+07	1.42224e+06	1.08603e+07	1.283e+06	1.43384e+07	1.56379e+06	2.56569e+07	1.36678e+06	6.97126e+06	1.37044e+06	1.04196e+07	1.19431e+07	1.13317e+07
Com_1164_neg	(±)11-HETE	--	C20 H32 O3	320.235	7.187	--	--	--	--	--	--	--	--	--	--	Full match	No results	Full match	319.228	8.5673e+06	7.44113e+06	9.19538e+06	8.51513e+06	2.73893e+06	3.88697e+06	6.41733e+06	5.1918e+06	1.75846e+07	5.27886e+07	1.79874e+07	5.08637e+07	1.41082e+07	1.55034e+07	1.4112e+07
Com_1170_neg	2-Ketohexanoic acid	--	C6 H10 O3	130.063	5.647	--	--	HMDB0001864	--	Organic acids and derivatives	Keto acids and derivatives	Medium-chain keto acids and derivatives	--	--	--	No results	No results	Full match	129.056	2.41525e+06	4.65182e+07	3.90703e+06	4.62771e+07	3.03094e+06	1.0313e+07	6.46033e+06	2.00402e+07	4.44317e+06	1.71535e+07	2.27661e+06	1.01196e+07	1.27156e+07	1.25519e+07	1.47863e+07
Com_1176_neg	PC (16:0/18:2)	--	C42 H80 N O8 P	803.569	11.46	--	--	--	LMGP01010592	--	--	--	Glycerophospholipids [GP]	Glycerophosphocholines [GP01]	Diacylglycerophosphocholines [GP0101]	No results	Invalid mass	No results	802.561	2.3664e+06	7.73191e+06	4.19272e+06	229540	5.89613e+06	204719	94818.5	1.17696e+07	1.54815e+06	212233	3.07636e+07	216104	8.41274e+06	7.64139e+06	7.3387e+06
Com_1239_neg	4-Hydroxyisoleucine	--	C6 H13 N O3	147.089	5.046	--	--	--	--	--	--	--	--	--	--	No results	No results	Full match	146.082	1.35915e+07	1.05177e+07	1.47389e+07	7.3707e+06	1.8224e+07	1.29012e+07	2.06008e+07	1.16143e+07	2.39224e+07	1.01734e+07	1.68511e+07	9.39762e+06	1.95809e+07	2.22173e+07	2.26939e+07
Com_1263_neg	15-Deoxy-δ12,14 -Prostaglandin J2	--	C20 H28 O3	338.186	7.844	--	--	--	--	--	--	--	--	--	--	Invalid mass	No results	No results	337.179	2.05245e+07	847942	1.2254e+07	380154	1.56414e+07	301621	1.27944e+07	288932	9.23165e+06	431206	1.02009e+07	386951	1.33303e+07	1.45514e+07	1.29253e+07
Com_1274_neg	Ala-Ile	--	C9 H18 N2 O3	202.132	5.077	--	--	HMDB0028690	--	Organic acids and derivatives	Carboxylic acids and derivatives	Amino acids, peptides, and analogues	--	--	--	No results	Full match	Full match	201.124	2.05802e+06	5.58376e+06	1.47524e+06	5.47224e+06	7.47437e+06	2.11748e+07	4.07358e+06	4.44329e+07	1.77204e+06	1.32514e+07	3.00528e+06	9.947e+06	9.34403e+06	9.69676e+06	1.05803e+07
Com_1333_neg	5-(2-chloro-6-methylphenoxy)-1,3-dimethyl-4-nitro-1H-pyrazole	--	C12 H12 Cl N3 O3	281.057	5.111	--	--	--	--	--	--	--	--	--	--	Full match	No results	No results	280.05	2.05262e+06	155726	3.6053e+06	138518	459986	175844	6.96178e+06	187581	2.16587e+07	156889	696655	148274	4.24212e+06	4.39242e+06	3.96884e+06
Com_1338_neg	L-Ascorbate	Ascorbate; Ascorbic acid; L-Ascorbate; L-Ascorbic acid; Vitamin C	C6 H8 O6	176.032	1.396	cpd:C00072	map00053 Ascorbate and aldarate metabolism;map00480 Glutathione metabolism;map01100 Metabolic pathways;map01110 Biosynthesis of secondary metabolites;map01120 Microbial metabolism in diverse environments;map02060 Phosphotransferase system (PTS)	HMDB0000044	--	Organoheterocyclic compounds	Dihydrofurans	Furanones	--	--	--	No results	No results	Full match	175.025	5.50238e+06	2.90792e+07	5.27411e+06	1.8942e+07	6.12742e+06	3.50029e+07	6.41748e+06	4.13331e+07	9.06999e+06	2.9385e+07	5.54146e+06	2.76805e+07	9.93905e+06	1.3509e+07	1.16964e+07
Com_1358_neg	N-Acetyl-aspartic acid	--	C6 H9 N O5	175.048	1.547	--	--	--	--	--	--	--	--	--	--	No results	No results	Full match	174.041	5.68817e+06	3.88658e+07	7.66767e+06	2.9497e+07	2.75007e+06	1.55937e+07	3.52627e+06	1.47796e+07	9.8175e+06	1.70452e+07	1.41031e+07	1.3429e+07	4.58122e+06	5.45258e+06	5.32207e+06
Com_1403_neg	LPC 20:1	--	C28 H56 N O7 P	595.385	10.205	--	--	--	LMGP01050131	--	--	--	Glycerophospholipids [GP]	Glycerophosphocholines [GP01]	Monoacylglycerophosphocholines [GP0105]	No results	Invalid mass	No results	594.378	1.01757e+07	2.3547e+06	1.7937e+07	1.63364e+06	1.98001e+07	3.4238e+06	1.56482e+07	5.9168e+06	2.02825e+07	3.97435e+06	1.08442e+07	3.90609e+06	1.24213e+07	1.42183e+07	6.79322e+06
Com_1438_neg	cis-Aconitic acid	cis-Aconitate; cis-Aconitic acid	C6 H6 O6	174.016	1.392	cpd:C00417	map00020 Citrate cycle (TCA cycle);map00630 Glyoxylate and dicarboxylate metabolism;map00660 C5-Branched dibasic acid metabolism;map01100 Metabolic pathways;map01110 Biosynthesis of secondary metabolites;map01120 Microbial metabolism in diverse environments;map01130 Biosynthesis of antibiotics;map01210 2-Oxocarboxylic acid metabolism	HMDB0000072	--	Organic acids and derivatives	Carboxylic acids and derivatives	Tricarboxylic acids and derivatives	--	--	--	No results	No results	Full match	173.009	1.65856e+06	2.56373e+07	1.28096e+06	1.1969e+07	1.20445e+06	2.5482e+07	1.05749e+06	3.74843e+07	8.48489e+06	2.3432e+07	1.11293e+06	3.18827e+07	1.15976e+07	1.29315e+07	1.1464e+07
Com_1452_neg	cis-5,8,11,14,17-Eicosapentaenoic acid	--	C20 H30 O2	302.224	8.633	--	--	HMDB0001999	--	Lipids and lipid-like molecules	Fatty Acyls	Fatty acids and conjugates	--	--	--	Full match	No results	Full match	301.217	1.48567e+07	3.1731e+06	6.48165e+06	1.57571e+06	1.14829e+07	2.04987e+06	1.74224e+07	3.04062e+06	1.17284e+07	2.7929e+06	1.07935e+07	2.46304e+06	9.37195e+06	1.07301e+07	8.69087e+06
Com_1455_neg	Spiculisporic Acid	--	C17 H28 O6	328.188	5.846	--	--	--	--	--	--	--	--	--	--	No results	No results	Full match	327.181	1.21873e+07	1.23062e+06	1.62793e+07	1.03154e+06	9.60212e+06	2.94305e+06	1.4359e+07	2.75285e+06	1.9308e+07	1.83718e+06	7.21718e+06	2.83383e+06	1.11593e+07	1.20077e+07	1.3663e+07
Com_1497_neg	2-Phenylpropionic acid	--	C9 H10 O2	150.068	5.49	--	--	HMDB0011743	--	Phenylpropanoids and polyketides	Phenylpropanoic acids		--	--	--	No results	No results	Full match	149.06	7.59653e+06	1.89407e+06	1.23328e+07	1.75572e+06	1.10402e+07	2.01593e+06	1.05264e+07	1.72094e+06	1.85925e+07	2.00142e+06	8.82466e+06	1.8838e+06	7.69735e+06	8.17479e+06	9.3001e+06
Com_1508_neg	17α-Hydroxypregnenolone	17alpha-Hydroxypregnenolone	C21 H32 O3	332.235	8.188	cpd:C05138	map01100 Metabolic pathways	--	--	--	--	--	--	--	--	Full match	No results	Full match	331.228	1.61181e+07	1.25694e+06	7.51893e+06	948727	1.23893e+07	508370	1.31602e+07	835720	1.09046e+07	626767	9.91124e+06	755176	1.05934e+07	1.03882e+07	1.0944e+07
Com_1515_neg	N1-methyl-5-methoxy-2-({2-[(methylamino)carbonyl]phenyl}thio)benzamide	--	C17 H18 N2 O3 S	331.109	5.705	--	--	--	--	--	--	--	--	--	--	Invalid mass	No results	No results	330.102	1.22141e+07	695508	1.75255e+07	718294	1.81031e+07	415006	1.64353e+07	272584	1.74192e+07	577946	6.89777e+06	413167	9.1581e+06	1.05607e+07	1.01644e+07
Com_1518_neg	4-(octyloxy)benzoic acid	--	C15 H22 O3	250.157	6.884	--	--	--	--	--	--	--	--	--	--	Full match	No results	No results	249.15	1.38032e+07	881929	1.05264e+07	680244	1.3059e+07	549180	1.27112e+07	700476	1.82637e+07	735634	1.18574e+07	560799	1.27679e+07	1.11278e+07	1.21017e+07
Com_1553_neg	Orsellinic acid ethyl ester	--	C10 H12 O4	196.073	5.482	--	--	--	--	--	--	--	--	--	--	No results	No results	Full match	195.066	7.75512e+06	2.71859e+06	1.03502e+07	2.93351e+06	9.27941e+06	2.83154e+06	9.81057e+06	2.69585e+06	1.77368e+07	3.10425e+06	7.58175e+06	2.76515e+06	7.64234e+06	7.84634e+06	8.94456e+06
Com_1556_neg	(±)8(9)-DiHET	--	C20 H34 O4	338.246	7.891	--	--	--	--	--	--	--	--	--	--	Full match	No results	No results	337.238	7.17487e+06	555737	7.31466e+06	411115	1.4712e+07	338429	1.59585e+07	461662	1.46899e+07	406231	6.79883e+06	457588	1.05407e+07	9.61228e+06	1.07596e+07
Com_1560_neg	2-Hydroxy-1-(4-methoxyphenyl)propyl hexopyranoside	--	C16 H24 O8	344.147	5.465	--	--	--	--	--	--	--	--	--	--	Full match	No results	No results	343.14	8.77174e+06	3.58327e+06	1.50287e+07	4.89699e+06	1.27343e+07	1.30262e+07	1.47934e+07	2.27855e+07	1.76382e+07	6.16869e+06	9.5305e+06	5.1442e+06	1.16342e+07	1.08749e+07	1.21393e+07
Com_1645_neg	LPC 17:0	--	C25 H52 N O7 P	555.354	9.764	--	--	--	LMGP01050024	--	--	--	Glycerophospholipids [GP]	Glycerophosphocholines [GP01]	Monoacylglycerophosphocholines [GP0105]	No results	Invalid mass	No results	554.347	6.9601e+06	3.84983e+06	1.25784e+07	2.23315e+06	1.62993e+07	2.42815e+06	8.79251e+06	4.35567e+06	1.56333e+07	2.77185e+06	1.2781e+07	3.9199e+06	9.8586e+06	1.01585e+07	1.32849e+07
Com_1646_neg	L-Threonine	L-Threonine; 2-Amino-3-hydroxybutyric acid	C4 H9 N O3	119.058	1.314	cpd:C00188	map00260 Glycine, serine and threonine metabolism;map00261 Monobactam biosynthesis;map00290 Valine, leucine and isoleucine biosynthesis;map00860 Porphyrin and chlorophyll metabolism;map00970 Aminoacyl-tRNA biosynthesis;map01100 Metabolic pathways;map01110 Biosynthesis of secondary metabolites;map01120 Microbial metabolism in diverse environments;map01130 Biosynthesis of antibiotics;map01230 Biosy…	HMDB0000167	--	Organic acids and derivatives	Carboxylic acids and derivatives	Amino acids, peptides, and analogues	--	--	--	No results	No results	Full match	118.051	1.55045e+06	2.47417e+07	1.17902e+06	1.6812e+07	1.51697e+06	3.18863e+07	2.18856e+06	2.14426e+07	2.45716e+06	3.40176e+07	2.46527e+06	2.75463e+07	8.7673e+06	1.0089e+07	1.01766e+07
Com_1648_neg	Lysope 18:1	--	C23 H46 N O7 P	479.301	8.844	--	--	--	--	--	--	--	--	--	--	No results	No results	Full match	478.294	1.39689e+07	3.77565e+06	2.22617e+07	4.83187e+06	7.0762e+06	5.1539e+06	4.98422e+06	5.11925e+06	1.54244e+07	5.53926e+06	5.61841e+06	7.87268e+06	9.3271e+06	9.7152e+06	9.58228e+06
Com_1675_neg	1-(4-Methoxyphenyl)-2-propanone	--	C10 H12 O2	164.084	5.484	--	--	HMDB0032891	--	Benzenoids	Benzene and substituted derivatives	Phenylpropanes	--	--	--	No results	No results	Full match	163.076	1.01924e+07	1.86695e+06	1.78956e+07	1.40862e+06	1.58854e+07	1.38385e+06	1.41801e+07	1.55716e+06	1.30258e+07	1.79095e+06	6.99981e+06	1.47274e+06	9.36584e+06	1.14103e+07	1.7155e+07
Com_1695_neg	N-phenyl-N'-{[5-(2-phenyleth-1-ynyl)-3-pyridyl]carbonyl}thiourea	--	C21 H15 N3 O S	358.103	4.807	--	--	--	--	--	--	--	--	--	--	Invalid mass	No results	No results	357.096	3.31622e+06	178304	6.55433e+06	186675	2.55155e+06	247073	7.90387e+06	226906	1.57844e+07	188847	3.41827e+06	222411	4.92448e+06	4.46121e+06	3.80406e+06
Com_1715_neg	Phosphopyruvic acid	--	C3 H5 O6 P	167.982	5.938	--	--	--	--	--	--	--	--	--	--	No results	No results	Full match	166.975	4.28359e+06	2.75236e+06	502828	1.7883e+06	302885	1.35282e+06	1.94318e+06	1.26539e+06	565290	996606	896558	1.15177e+07	1.51911e+07	1.66644e+07	1.49147e+07
Com_1736_neg	5α-Dihydrotestosterone	--	C19 H30 O2	290.224	9.6	--	--	--	--	--	--	--	--	--	--	Full match	No results	Full match	289.217	1.33912e+07	1.71803e+06	8.64516e+06	1.59363e+06	8.95753e+06	634894	1.05096e+07	969606	9.38339e+06	1.19724e+06	9.62661e+06	1.39328e+06	9.45641e+06	1.02317e+07	9.78447e+06
Com_1742_neg	D-Gluconic acid	D-Gluconic acid; D-Gluconate; D-gluco-Hexonic acid	C6 H12 O7	196.058	1.335	cpd:C00257	map00030 Pentose phosphate pathway;map01100 Metabolic pathways;map01110 Biosynthesis of secondary metabolites;map01120 Microbial metabolism in diverse environments;map01130 Biosynthesis of antibiotics;map01200 Carbon metabolism	HMDB0000625	--	Organic oxygen compounds	Organooxygen compounds	Carbohydrates and carbohydrate conjugates	--	--	--	No results	No results	Full match	195.051	5.96991e+06	2.02353e+07	5.13695e+06	1.58773e+07	3.95762e+06	2.9561e+07	7.14501e+06	2.08451e+07	6.79946e+06	2.25856e+07	7.11275e+06	2.14212e+07	7.26316e+06	6.21838e+06	6.137e+06
Com_1752_neg	Anacardic acid	6-Pentadecylsalicylic acid; Anacardic acid	C22 H36 O3	348.266	8.78	cpd:C10759	--	HMDB0033896	LMPK15040001	Benzenoids	Benzene and substituted derivatives	Benzoic acids and derivatives	Polyketides [PR]	_	_	Full match	No results	No results	347.259	8.03648e+06	1.01486e+06	7.13573e+06	1.65384e+06	1.17072e+07	1.08322e+06	7.90873e+06	1.30595e+06	1.51794e+07	1.04484e+06	1.06977e+07	1.45476e+06	7.3771e+06	7.07022e+06	8.55502e+06
Com_1840_neg	Tyrosylalanine	--	C12 H16 N2 O4	252.111	5.145	--	--	HMDB0029098	--	Organic acids and derivatives	Carboxylic acids and derivatives	Amino acids, peptides, and analogues	--	--	--	Full match	No results	No results	251.104	620760	3.62369e+06	680920	5.66746e+06	1.32735e+06	9.27363e+06	1.09076e+06	2.73972e+07	1.20027e+06	8.93096e+06	1.20985e+06	8.31447e+06	5.42345e+06	4.9629e+06	5.33872e+06
Com_1853_neg	Lysope 16:0	--	C21 H44 N O7 P	453.286	8.649	--	--	--	--	--	--	--	--	--	--	No results	No results	Full match	452.278	6.97029e+06	4.55028e+06	7.86571e+06	2.53995e+06	5.30642e+06	3.81946e+06	5.1485e+06	4.30056e+06	1.4199e+07	4.77267e+06	7.4142e+06	3.53038e+06	7.39692e+06	8.27692e+06	7.7083e+06
Com_1869_neg	SM (d14:1/16:0)	--	C35 H71 N2 O6 P	692.511	9.13	--	--	--	--	--	--	--	--	--	--	No results	Invalid mass	No results	691.504	1.21608e+06	1.86081e+06	1.31734e+06	1.70971e+07	997184	1.01746e+07	1.2506e+06	6.17429e+06	1.10483e+06	2.88659e+07	1.05382e+06	8.32287e+06	1.29215e+06	1.03567e+06	673917
Com_1892_neg	Lactobionic acid	--	C12 H22 O12	358.112	2.038	--	--	--	--	--	--	--	--	--	--	No results	No results	Full match	357.105	6.58123e+06	2.55026e+06	7.31394e+06	2.48436e+06	7.0251e+06	3.18319e+06	1.24209e+07	6.70464e+06	1.17122e+07	3.8198e+06	1.53065e+07	3.43525e+06	8.19227e+06	8.46637e+06	8.02463e+06
Com_1916_neg	4-Methylphenol	4-Cresol; p-Cresol; 4-Hydroxytoluene; 4-Methylphenol	C7 H8 O	126.068	5.878	cpd:C01468	map00623 Toluene degradation;map00633 Nitrotoluene degradation;map01100 Metabolic pathways;map01120 Microbial metabolism in diverse environments;map01220 Degradation of aromatic compounds	HMDB0001858	--	Benzenoids	Phenols	Cresols	--	--	--	Invalid mass	No results	No results	125.061	6.05303e+06	4.56941e+06	7.2113e+06	8.06982e+06	3.03315e+06	3.84168e+06	7.3288e+06	2.60978e+06	1.35641e+07	4.05093e+06	9.41641e+06	5.80276e+06	8.48676e+06	7.20433e+06	6.44556e+06
Com_1933_neg	PC (2:0/16:0)	--	C26 H52 N O8 P	583.349	8.905	--	--	--	LMGP01010989	--	--	--	Glycerophospholipids [GP]	Glycerophosphocholines [GP01]	Diacylglycerophosphocholines [GP0101]	No results	Invalid mass	No results	582.342	8.321e+06	1.38765e+06	7.59569e+06	425240	4.96944e+06	615348	7.95481e+06	767710	7.78032e+06	768490	1.61863e+07	1.21101e+06	7.61668e+06	7.92256e+06	7.13561e+06
Com_1964_neg	Pantetheine	Pantetheine; (R)-Pantetheine	C11 H22 N2 O4 S	278.13	9.591	cpd:C00831	map00332 Carbapenem biosynthesis;map00770 Pantothenate and CoA biosynthesis;map01130 Biosynthesis of antibiotics	HMDB0003426	--	Organic acids and derivatives	Carboxylic acids and derivatives	Amino acids, peptides, and analogues	--	--	--	No results	No results	Full match	277.122	5.03239e+06	353746	1.05956e+07	301593	2.60432e+06	255591	3.68566e+06	238350	1.30502e+07	378102	5.60171e+06	259997	2.9812e+06	3.21387e+06	2.64774e+06
Com_2059_neg	FAHFA (16:1/18:3)	--	C34 H58 O4	530.431	9.797	--	--	--	--	--	--	--	--	--	--	No results	Full match	No results	529.424	1.0644e+07	202768	4.94362e+06	162233	3.91684e+06	96392.9	5.16076e+06	97256.5	7.10342e+06	103829	2.39125e+06	136544	4.07889e+06	4.6865e+06	2.76138e+06
Com_2086_neg	PB-22 N-pentanoic acid-3-carboxyindole metabolite	--	C14 H15 N O4	261.103	6.721	--	--	--	--	--	--	--	--	--	--	Invalid mass	No results	No results	260.096	4.73265e+06	685540	8.8794e+06	482604	8.6191e+06	665779	9.43716e+06	559692	1.20085e+07	554856	5.06636e+06	476452	5.66096e+06	5.2705e+06	4.79914e+06
Com_2088_neg	D-Threose	D-Threose; D-threo-Tetrose	C4 H8 O4	120.042	1.354	cpd:C06463	--	--	--	--	--	--	--	--	--	No results	No results	Full match	165.04	3.69404e+06	1.81698e+07	3.58929e+06	6.08613e+06	4.1039e+06	1.90506e+07	6.55797e+06	2.29717e+07	2.88173e+06	1.99823e+07	6.64694e+06	1.77421e+07	5.70205e+06	6.91665e+06	5.55881e+06
Com_2102_neg	3-(3-Methoxyphenyl)propionic acid	--	C10 H12 O3	180.079	5.451	--	--	HMDB0011751	--	Phenylpropanoids and polyketides	Phenylpropanoic acids		--	--	--	No results	No results	Full match	179.071	8.63871e+06	1.68673e+06	1.02711e+07	1.36376e+06	1.01928e+07	1.54261e+06	5.64923e+06	1.38526e+06	1.18651e+07	1.65419e+06	7.97832e+06	1.26466e+06	8.64387e+06	6.63901e+06	6.57648e+06
Com_2121_neg	Pentadecanoic Acid	Pentadecanoic acid; Pentadecylic acid; n-Pentadecanoic acid	C15 H30 O2	288.23	7.291	cpd:C16537	--	HMDB0000826	LMFA01010015	Lipids and lipid-like molecules	Fatty Acyls	Fatty acids and conjugates	Fatty Acyls [FA]	Fatty Acids and Conjugates [FA01]	Straight chain fatty acids [FA0101]	Invalid mass	No results	No results	287.223	1.02364e+07	1.80222e+06	7.30556e+06	1.4818e+06	6.48736e+06	1.5031e+06	9.51868e+06	1.62545e+06	9.79988e+06	1.83524e+06	5.44865e+06	1.36653e+06	8.00117e+06	8.44106e+06	8.5703e+06
Com_2141_neg	Flavin Adenine Dinucleotide	FAD; Flavin adenine dinucleotide	C27 H33 N9 O15 P2	785.159	5.459	cpd:C00016	map00740 Riboflavin metabolism;map01100 Metabolic pathways;map01110 Biosynthesis of secondary metabolites	HMDB0001248	--	Nucleosides, nucleotides, and analogues	Flavin nucleotides		--	--	--	No results	No results	Full match	784.151	7.85332e+06	1.63236e+07	7.43194e+06	1.13128e+07	6.07884e+06	1.10166e+07	8.48629e+06	1.35161e+07	9.67555e+06	1.24951e+07	5.4933e+06	8.87758e+06	1.12353e+07	9.08918e+06	8.6719e+06
Com_2251_neg	Lauric acid ethyl ester	--	C14 H28 O2	228.209	9.608	--	--	HMDB0033788	--	Lipids and lipid-like molecules	Fatty Acyls	Fatty acid esters	--	--	--	Full match	No results	Full match	227.202	7.57989e+06	2.08063e+06	5.72497e+06	1.98368e+06	5.61694e+06	1.53167e+06	6.00964e+06	2.03984e+06	1.07937e+07	2.03771e+06	6.66712e+06	1.68183e+06	6.99921e+06	6.47509e+06	6.87282e+06
Com_2273_neg	1a,1b-Dihomo prostaglandin E1	--	C22 H38 O5	382.272	7.303	--	--	--	--	--	--	--	--	--	--	Full match	No results	No results	381.265	3.03037e+06	226584	5.14737e+06	269864	5.54138e+06	220582	8.30046e+06	213979	1.0633e+07	216436	5.60471e+06	227958	9.32676e+06	5.66663e+06	5.58852e+06
Com_2274_neg	2-Methoxyestradiol (2-MeOE2)	--	C19 H26 O3	302.188	8.115	--	--	--	--	--	--	--	--	--	--	No results	No results	Full match	301.181	8.01043e+06	262523	5.24553e+06	142323	9.10783e+06	152658	9.22314e+06	141604	1.06299e+07	155858	8.91479e+06	181208	7.61343e+06	7.71412e+06	7.31119e+06
Com_2284_neg	3,3-Dimethylglutaric acid	--	C7 H12 O4	160.074	5.118	--	--	HMDB0002441	--	Lipids and lipid-like molecules	Fatty Acyls	Fatty acids and conjugates	--	--	--	Full match	No results	Full match	159.066	4.58133e+06	1.77967e+06	5.01279e+06	2.15333e+06	4.13604e+06	1.75824e+06	9.27534e+06	1.60871e+06	1.05697e+07	1.82404e+06	3.02939e+06	1.71578e+06	6.00713e+06	5.72758e+06	5.74052e+06
Com_2298_neg	PC (2:0/20:5)	--	C30 H50 N O8 P	629.333	8.779	--	--	--	--	--	--	--	--	--	--	No results	Invalid mass	No results	628.326	9.17821e+06	583953	3.04593e+06	137899	8.30423e+06	521068	7.72316e+06	402450	2.52537e+06	187372	3.73204e+06	398168	5.82631e+06	5.87273e+06	4.53001e+06
Com_2316_neg	N-lactoyl-phenylalanine	--	C12 H15 N O4	237.1	5.812	--	--	HMDB0062175	--	Organic acids and derivatives	Carboxylic acids and derivatives	Amino acids, peptides, and analogues	--	--	--	No results	No results	Full match	236.093	2.52463e+06	9.46304e+06	3.13521e+06	7.8636e+06	4.97075e+06	8.16798e+06	4.20671e+06	9.41144e+06	6.30054e+06	2.16279e+06	4.56148e+06	2.87113e+06	6.11476e+06	1.13028e+07	7.38942e+06
Com_2324_neg	(±)11(12)-EET	--	C20 H32 O3	320.235	8.892	--	--	--	--	--	--	--	--	--	--	Full match	No results	Full match	319.228	4.62661e+06	545303	4.32445e+06	431189	5.27106e+06	582036	7.50098e+06	810074	6.15284e+06	576099	1.25003e+07	551050	4.5474e+06	5.01131e+06	5.55907e+06
Com_2341_neg	Suberic acid	Suberic acid; Cork acid; 1,8-Octanedioic acid; Octanedioic acid; 1,6-Hexanedicarboxylic acid	C8 H14 O4	128.084	5.73	cpd:C08278	--	HMDB0000893	LMFA01170001	Lipids and lipid-like molecules	Fatty Acyls	Fatty acids and conjugates	Fatty Acyls [FA]	Fatty Acids and Conjugates [FA01]	Dicarboxylic acids [FA0117]	Invalid mass	Invalid mass	No results	127.077	5.58155e+06	4.74229e+06	8.86225e+06	4.62745e+06	1.01017e+07	5.94452e+06	6.69989e+06	5.24313e+06	9.88747e+06	4.58966e+06	6.73953e+06	7.01423e+06	6.69133e+06	8.88626e+06	9.46456e+06
Com_2351_neg	LPC 19:1	--	C27 H54 N O7 P	581.369	10.018	--	--	--	LMGP01050130	--	--	--	Glycerophospholipids [GP]	Glycerophosphocholines [GP01]	Monoacylglycerophosphocholines [GP0105]	No results	Invalid mass	No results	580.362	6.86479e+06	1.76275e+06	1.37739e+07	652039	9.92482e+06	1.07179e+06	7.84313e+06	1.09688e+06	9.00516e+06	880347	7.64651e+06	1.10623e+06	5.96921e+06	7.32398e+06	5.26882e+06
Com_2358_neg	N6-Acetyl-L-Lysine	--	C8 H16 N2 O3	188.116	1.975	--	--	HMDB0000206	--	Organic acids and derivatives	Carboxylic acids and derivatives	Amino acids, peptides, and analogues	--	--	--	No results	No results	Full match	187.109	383977	873516	382558	1.21814e+06	424914	1.37353e+07	345767	1.9447e+07	231297	7.33293e+06	365388	2.51646e+06	1.76683e+06	1.94789e+06	2.30435e+06
Com_2360_neg	Corey Lactone Diol	--	C8 H12 O4	172.073	5.503	--	--	--	--	--	--	--	--	--	--	No results	No results	Full match	171.066	1.88834e+06	1.01679e+06	3.4121e+06	1.02719e+06	2.00694e+06	1.12474e+06	5.55851e+06	1.0283e+06	1.01399e+07	1.15843e+06	1.96969e+06	1.20294e+06	3.40807e+06	3.18517e+06	2.39444e+06
Com_2375_neg	Prostaglandin F3α	Prostaglandin F3alpha	C20 H32 O5	704.448	6.682	cpd:C06476	--	--	--	--	--	--	--	--	--	Invalid mass	No results	No results	703.441	4.65275e+06	318302	3.68208e+06	224077	4.5663e+06	309127	9.05349e+06	259869	9.62911e+06	257624	1.11246e+06	221221	5.41154e+06	5.12257e+06	4.32999e+06
Com_2410_neg	PC (2:0/14:0)	--	C24 H48 N O8 P	555.317	8.15	--	--	--	--	--	--	--	--	--	--	No results	Invalid mass	No results	554.31	7.27236e+06	713133	3.90395e+06	261166	4.6745e+06	299880	8.89357e+06	370979	6.60717e+06	288209	8.82487e+06	300828	6.45881e+06	6.24774e+06	6.11636e+06
Com_2416_neg	Methyl EudesMate	--	C11 H14 O5	226.084	5.448	--	--	--	--	--	--	--	--	--	--	No results	No results	Full match	225.077	4.18834e+06	1.09489e+06	6.32075e+06	1.09173e+06	6.58671e+06	1.14925e+06	3.31642e+06	958965	9.83358e+06	1.17522e+06	3.43204e+06	815824	4.0626e+06	3.7552e+06	4.18994e+06
Com_2421_neg	LPG 16:0	--	C22 H45 O9 P	484.28	10.29	--	--	--	LMGP04050008	--	--	--	Glycerophospholipids [GP]	Glycerophosphoglycerols [GP04]	Monoacylglycerophosphoglycerols [GP0405]	No results	Full match	No results	483.273	3.8696e+06	1.16451e+07	8.9374e+06	1.13209e+06	6.212e+06	701895	480611	1.07683e+07	9.82286e+06	1.0677e+06	1.18382e+07	1.04251e+06	6.52724e+06	5.66652e+06	5.90346e+06
Com_2503_neg	3-Hydroxypicolinic acid	3-Hydroxypicolinic acid	C6 H5 N O3	139.027	5.909	cpd:C18620	--	HMDB0013188	--	Organoheterocyclic compounds	Pyridines and derivatives	Pyridinecarboxylic acids and derivatives	--	--	--	No results	No results	Full match	138.02	477033	502724	1.78735e+06	499507	493445	671319	534974	650465	9.33055e+06	443804	444999	669598	282846	461029	559540
Com_2507_neg	LPG 18:1	--	C24 H47 O9 P	510.296	11.916	--	--	--	LMGP04050006	--	--	--	Glycerophospholipids [GP]	Glycerophosphoglycerols [GP04]	Monoacylglycerophosphoglycerols [GP0405]	No results	Full match	Full match	509.288	2.01911e+06	4.27528e+06	3.3685e+06	396063	1.96471e+06	420034	195858	5.721e+06	9.26975e+06	656168	1.12739e+07	612660	2.90181e+06	2.89711e+06	2.10585e+06
Com_2565_neg	Feruloyl Putrescine	--	C14 H20 N2 O3	264.147	5.311	--	--	--	--	--	--	--	--	--	--	No results	No results	Full match	263.14	62722.9	1.57669e+06	244965	1.80413e+06	736881	8.1048e+06	201626	1.73378e+07	337863	4.23084e+06	298122	4.05818e+06	2.65185e+06	2.41444e+06	2.89111e+06
Com_2622_neg	THC	Dronabinol; Delta9-Tetrahydrocannabinol; Tetrahydrocannabinol; THC	C21 H30 O2	314.225	9.543	cpd:C06972	--	HMDB0014613	LMPK13120004	Organoheterocyclic compounds	Benzopyrans	1-benzopyrans	Polyketides [PR]	Aromatic polyketides [PK13]	Other aromatic polyketides [PK1312]	Full match	No results	Full match	313.217	7.67e+06	1.64773e+06	2.2682e+06	409091	1.9151e+06	235696	2.3247e+06	354260	1.99801e+06	383026	4.26e+06	515270	3.33299e+06	3.40638e+06	2.35476e+06
Com_2699_neg	4-tert-Amylphenol	--	C11 H16 O	164.12	6.264	--	--	--	--	--	--	--	--	--	--	Full match	No results	No results	163.113	3.0232e+06	383706	5.88498e+06	362556	4.93298e+06	469808	5.82967e+06	580849	8.34464e+06	813849	3.25448e+06	438947	3.71483e+06	4.98467e+06	5.39211e+06
Com_2735_neg	Pyridoxal 5'-phosphate hydrate	--	C8 H10 N O6 P	247.024	2.37	--	--	--	--	--	--	--	--	--	--	No results	No results	Full match	246.017	5.04844e+06	1.49016e+07	4.14196e+06	1.49761e+07	4.10364e+06	1.2131e+07	5.47362e+06	9.49129e+06	2.58533e+06	1.28965e+07	3.37093e+06	1.16224e+07	3.56639e+06	3.00243e+06	2.9987e+06
Com_2745_neg	3-anilino-5-(4-chlorophenyl)cyclohex-2-en-1-one	--	C18 H16 Cl N O	297.088	2.122	--	--	--	--	--	--	--	--	--	--	Invalid mass	No results	No results	296.08	5.12598e+06	3.34033e+06	6.07362e+06	3.60981e+06	5.34477e+06	3.23096e+06	7.30279e+06	2.78703e+06	5.36172e+06	3.43924e+06	2.55204e+06	3.60234e+06	4.32355e+06	2.94241e+06	3.52521e+06
Com_2753_neg	1-methyl-N-(3-methyl-5-cinnolinyl)-1H-imidazole-4-sulfonamide	--	C13 H13 N5 O2 S	303.078	5.445	--	--	--	--	--	--	--	--	--	--	Full match	No results	No results	302.07	4.10165e+06	170756	4.28631e+06	153051	4.13544e+06	154992	6.34395e+06	205010	8.06953e+06	193351	2.18679e+06	141293	2.80875e+06	2.48406e+06	2.5932e+06
Com_2806_neg	(±)9(10)-DiHOME	--	C18 H34 O4	296.235	6.606	--	--	--	--	--	--	--	--	--	--	Invalid mass	No results	No match	295.227	1.21155e+06	1.01999e+06	1.71843e+06	937000	620275	820023	2.58325e+06	1.10136e+06	7.89525e+06	2.19335e+06	2.02688e+06	2.09671e+06	1.85061e+06	2.55575e+06	1.78049e+06
Com_2893_neg	23-Norcholic acid	--	C23 H38 O5	394.272	7.527	--	--	--	--	--	--	--	--	--	--	No results	No results	Full match	393.265	1.62021e+06	284818	2.19668e+06	259059	7.42323e+06	267359	3.18253e+06	273777	3.5414e+06	269337	2.22237e+06	271961	4.181e+06	3.38207e+06	4.05169e+06
Com_2909_neg	2-Hydroxyisocaproic Acid	--	C6 H12 O3	132.079	5.76	--	--	HMDB0000665	--	Lipids and lipid-like molecules	Fatty Acyls	Fatty acids and conjugates	--	--	--	No results	No results	Full match	131.071	5.62876e+06	1.36265e+07	3.51521e+06	3.06924e+06	3.38341e+06	5.78837e+06	5.2245e+06	6.18671e+06	5.83692e+06	3.7698e+06	5.17708e+06	3.77535e+06	6.32177e+06	7.37147e+06	7.58673e+06
Com_2948_neg	PC (2:0/19:0)	--	C29 H58 N O8 P	625.396	9.84	--	--	--	--	--	--	--	--	--	--	No results	Invalid mass	No results	606.378	1.20215e+06	558843	9.9355e+06	441854	1.97097e+06	477077	3.0958e+06	437426	3.6945e+06	982514	2.10752e+06	434970	3.75948e+06	4.21559e+06	2.56277e+06
Com_2960_neg	Xanthurenic acid	Xanthurenic acid; Xanthurenate	C10 H7 N O4	205.041	4.846	cpd:C02470	map00380 Tryptophan metabolism	HMDB0000881	--	Organoheterocyclic compounds	Quinolines and derivatives	Quinoline carboxylic acids	--	--	--	Invalid mass	No results	No results	204.034	2.97118e+06	469152	3.5417e+06	338456	530949	475555	4.16522e+06	505979	7.31734e+06	360850	2.97848e+06	331589	1.84901e+06	2.21764e+06	2.74631e+06
Com_3063_neg	Anserine	beta-Alanyl-N(pi)-methyl-L-histidine; Anserine	C10 H16 N4 O3	240.122	5.444	cpd:C01262	map00340 Histidine metabolism;map00410 beta-Alanine metabolism;map01100 Metabolic pathways	HMDB0000194	--	Organic acids and derivatives	Peptidomimetics	Hybrid peptides	--	--	--	No results	No results	Full match	239.115	2.34427e+06	305519	2.65729e+06	227187	2.87217e+06	390201	2.61894e+06	479273	6.21359e+06	399123	7.04091e+06	544204	6.79266e+06	6.33992e+06	6.63153e+06
Com_3215_neg	2-(Formylamino)Benzoic Acid	--	C8 H7 N O3	165.042	5.814	--	--	HMDB0004089	--	Benzenoids	Benzene and substituted derivatives	Benzoic acids and derivatives	--	--	--	No results	No results	Full match	164.035	2.07702e+06	454191	3.47484e+06	524738	3.35232e+06	609042	3.91978e+06	633309	6.40437e+06	479866	2.24909e+06	634711	2.17852e+06	2.48488e+06	2.7083e+06
Com_3218_neg	PC (3:0/16:3)	--	C27 H48 N O8 P	591.317	7.239	--	--	--	--	--	--	--	--	--	--	No results	Invalid mass	No results	590.31	2.23895e+06	350266	3.75311e+06	277701	6.05038e+06	289642	5.7695e+06	318461	5.81185e+06	292162	3.2972e+06	435063	4.83259e+06	4.15308e+06	3.76444e+06
Com_3334_neg	3,4-Dihydroxyphenylpropionic acid	3,4-Dihydroxyphenylpropanoate; Dihydrocaffeic acid; 3,4-Dihydroxyphenylpropionic acid; 3-(3,4-Dihydroxyphenyl)propanoate	C9 H10 O4	182.058	5.211	cpd:C10447	map00350 Tyrosine metabolism	HMDB0000423	--	Phenylpropanoids and polyketides	Phenylpropanoic acids		--	--	--	Full match	No results	Full match	181.051	5.32459e+06	2.38261e+06	2.66537e+06	1.47103e+06	3.43196e+06	1.32761e+06	3.08251e+06	1.25516e+06	1.83265e+06	1.35473e+06	3.1518e+06	1.19103e+06	2.66374e+06	3.04202e+06	3.00817e+06
Com_3373_neg	gamma-Nonanolactone	--	C9 H16 O2	156.115	5.897	--	--	--	--	--	--	--	--	--	--	No results	No results	Full match	155.108	3.399e+06	1.92392e+06	5.69772e+06	1.65156e+06	3.75374e+06	3.93113e+06	4.16915e+06	3.71014e+06	5.98138e+06	2.57287e+06	6.71941e+06	3.81928e+06	2.58267e+06	3.43152e+06	3.47516e+06
Com_3400_neg	(+/-)11(12)-EET	--	C20 H32 O3	320.235	9.086	--	--	--	--	--	--	--	--	--	--	Full match	No results	Full match	319.228	1.59758e+06	277840	1.83397e+06	231258	2.19416e+06	249726	3.84865e+06	287690	3.60432e+06	250799	7.13683e+06	298502	2.84095e+06	2.99046e+06	2.98233e+06
Com_3500_neg	Adrenosterone	Adrenosterone	C19 H24 O3	300.172	7.55	cpd:C05285	--	HMDB0006772	--	Lipids and lipid-like molecules	Steroids and steroid derivatives	Androstane steroids	--	--	--	No results	No results	Full match	299.165	4.81572e+06	427014	2.16751e+06	267749	5.54201e+06	218571	4.99241e+06	271682	4.18091e+06	269200	4.80563e+06	387035	4.36945e+06	4.03536e+06	4.00472e+06
Com_3550_neg	Tetranor-12R-HETE	--	C16 H26 O3	266.188	7.886	--	--	--	LMFA01050143	--	--	--	Fatty Acyls [FA]	Fatty Acids and Conjugates [FA01]	Hydroxy fatty acids [FA0105]	Full match	No results	No results	265.181	4.80282e+06	395828	2.12361e+06	269164	2.27554e+06	141666	4.27844e+06	182503	4.05151e+06	305823	3.3866e+06	263852	2.79302e+06	3.20037e+06	3.31157e+06
Com_3672_neg	6-Hydroxymelatonin	6-Hydroxymelatonin	C13 H16 N2 O3	248.119	4.917	cpd:C05643	map00380 Tryptophan metabolism	HMDB0004081	--	Organoheterocyclic compounds	Indoles and derivatives	Hydroxyindoles	--	--	--	Invalid mass	No results	No results	247.112	97077.5	755149	66769.7	892811	281141	5.81528e+06	83596.7	9.9373e+06	60272.6	2.11135e+06	128535	1.96524e+06	1.37165e+06	1.15575e+06	1.43731e+06
Com_3765_neg	LPS 20:5	--	C26 H42 N O9 P	543.26	10.744	--	--	--	LMGP03050027	--	--	--	Glycerophospholipids [GP]	Glycerophosphoserines [GP03]	Monoacylglycerophosphoserines [GP0305]	No results	Full match	No results	542.253	3.91511e+06	1.7617e+06	2.66098e+06	940626	1.59974e+06	880180	2.08821e+06	2.09922e+06	4.971e+06	1.60013e+06	2.97814e+06	2.08685e+06	2.50906e+06	2.28059e+06	2.22846e+06
Com_3782_neg	LPG 22:5	--	C28 H47 O9 P	558.296	9.344	--	--	--	--	--	--	--	--	--	--	No results	Full match	No results	557.289	2.55762e+06	3.50894e+06	4.97291e+06	1.41303e+06	2.21117e+06	2.71483e+06	2.7925e+06	5.33849e+06	4.60619e+06	2.30144e+06	5.99572e+06	2.80929e+06	4.51054e+06	3.87764e+06	2.88892e+06
Com_3823_neg	2-Hydroxy-2-methylbutanoic acid	--	C5 H10 O3	118.063	5.328	--	--	HMDB0001987	--	Lipids and lipid-like molecules	Fatty Acyls	Fatty acids and conjugates	--	--	--	No results	No results	Full match	117.056	1.56531e+06	4.09172e+06	1.6723e+06	2.04723e+06	2.48531e+06	4.71642e+06	3.39761e+06	4.6462e+06	2.75708e+06	4.47283e+06	3.56889e+06	3.68618e+06	4.73203e+06	3.869e+06	4.49718e+06
Com_3859_neg	Sucrose	Sucrose; Cane sugar; Saccharose; 1-alpha-D-Glucopyranosyl-2-beta-D-fructofuranoside	C12 H22 O11	342.121	6.306	cpd:C00089	map00052 Galactose metabolism;map00500 Starch and sucrose metabolism;map01100 Metabolic pathways;map02010 ABC transporters;map02060 Phosphotransferase system (PTS)	HMDB0000258	--	Organic oxygen compounds	Organooxygen compounds	Carbohydrates and carbohydrate conjugates	--	--	--	Invalid mass	No results	No results	341.114	2.39756e+06	212856	1.64084e+06	191047	2.82573e+06	236631	2.77024e+06	198045	4.77635e+06	210129	1.88038e+06	189041	2.79678e+06	2.62994e+06	3.28036e+06
Com_3897_neg	L-lysine	--	C6 H14 N2 O2	146.105	1.206	--	--	HMDB0000182	--	Organic acids and derivatives	Carboxylic acids and derivatives	Amino acids, peptides, and analogues	--	--	--	No results	No results	Full match	145.098	4.11243e+06	7.71406e+06	1.00677e+06	4.2519e+06	1.30318e+06	2.90194e+06	3.13558e+06	3.0325e+06	3.14261e+06	2.59168e+06	2.27994e+06	2.9772e+06	2.04144e+06	2.56044e+06	2.47628e+06
Com_3978_neg	PC (2:0/14:1)	--	C24 H46 N O8 P	553.302	7.745	--	--	--	--	--	--	--	--	--	--	No results	Invalid mass	No results	552.294	1.22939e+06	156203	989876	153041	1.59739e+06	169060	4.07822e+06	153840	2.44186e+06	160913	1.60718e+06	173857	1.32525e+06	1.74477e+06	1.37293e+06
Com_4018_neg	3-Hydroxydecanoic acid	--	C10 H20 O3	188.141	6.941	--	--	HMDB0010725	--	Organic acids and derivatives	Hydroxy acids and derivatives	Medium-chain hydroxy acids and derivatives	--	--	--	Full match	No results	Full match	187.134	3.90354e+06	652011	2.73294e+06	694891	2.58887e+06	592405	2.39098e+06	754615	2.14783e+06	715808	1.68646e+06	606090	2.5685e+06	2.78183e+06	2.81024e+06
Com_4042_neg	Cholic acid	Cholic acid; Cholate; 3alpha,7alpha,12alpha-Trihydroxy-5beta-cholanate; 3alpha,7alpha,12alpha-Trihydroxy-5beta-cholanic acid	C24 H40 O5	408.288	7.551	cpd:C00695	map00121 Secondary bile acid biosynthesis;map01100 Metabolic pathways	HMDB0000619	LMST04010001	Lipids and lipid-like molecules	Steroids and steroid derivatives	Bile acids, alcohols and derivatives	Sterols [ST]	Bile acids and derivatives [ST04]	C24 bile acids, alcohols, and derivatives [ST0401]	Full match	No results	Full match	407.28	3.85762e+06	2.74932e+06	2.71232e+06	2.7515e+06	2.37047e+06	2.0236e+06	2.63762e+06	1.76862e+06	3.89613e+06	2.40332e+06	1.6431e+06	1.99784e+06	2.77038e+06	2.60468e+06	2.65894e+06
Com_4151_neg	Guggulsterone	--	C21 H28 O2	312.209	8.657	--	--	HMDB0002726	--	Lipids and lipid-like molecules	Steroids and steroid derivatives	Androstane steroids	--	--	--	No results	No results	Full match	311.201	302775	202377	504496	170469	247734	187328	293213	182851	4.21275e+06	193624	251354	172709	349254	292890	396513
Com_4250_neg	LPC 16:3	--	C24 H44 N O7 P	535.291	7.996	--	--	--	--	--	--	--	--	--	--	No results	Invalid mass	No results	534.284	3.54525e+06	1.05408e+06	2.04376e+06	774831	1.28415e+06	826393	1.21466e+06	1.45821e+06	2.3009e+06	897101	1.28483e+06	1.17607e+06	2.48947e+06	1.84407e+06	2.09916e+06
Com_4257_neg	7,8-Dihydrofolate	Dihydrofolate; Dihydrofolic acid; 7,8-Dihydrofolate; 7,8-Dihydrofolic acid; 7,8-Dihydropteroylglutamate	C19 H21 N7 O6	443.156	4.945	cpd:C00415	map00670 One carbon pool by folate;map00790 Folate biosynthesis;map01100 Metabolic pathways	HMDB0001056	--	Organic acids and derivatives	Carboxylic acids and derivatives	Amino acids, peptides, and analogues	--	--	--	No results	No results	Full match	442.148	2.56314e+06	309066	2.84732e+06	283356	3.98393e+06	358757	1.38512e+06	366949	3.12115e+06	318991	1.86256e+06	290056	2.30519e+06	1.89578e+06	2.10215e+06
Com_4347_neg	1,3-Dimethyluracil	--	C6 H8 N2 O2	140.058	1.429	--	--	HMDB0002144	--	Organoheterocyclic compounds	Diazines	Pyrimidines and pyrimidine derivatives	--	--	--	No results	No results	Full match	139.051	1.16956e+06	2.18194e+06	5.25977e+06	2.34949e+06	1.13058e+06	2.35695e+06	907501	2.06527e+06	2.86677e+06	2.28948e+06	1.09086e+06	2.1821e+06	1.90921e+06	1.38629e+06	1.81711e+06
Com_4580_neg	S-(5-Adenosy)-L-Homocysteine	--	C14 H20 N6 O5 S	384.121	2.164	--	--	--	--	--	--	--	--	--	--	No results	No results	Full match	383.114	901980	4.42169e+06	936116	4.19944e+06	1.12566e+06	6.37763e+06	806264	6.7407e+06	727441	5.86061e+06	1.33258e+06	4.5977e+06	2.12819e+06	1.86271e+06	1.92934e+06
Com_4864_neg	LPS 17:1	--	C23 H44 N O9 P	509.275	11.871	--	--	--	LMGP03050033	--	--	--	Glycerophospholipids [GP]	Glycerophosphoserines [GP03]	Monoacylglycerophosphoserines [GP0305]	No results	Full match	No results	508.268	939343	910449	1.0524e+06	948211	894005	666148	685370	1.34287e+06	3.11486e+06	1.0347e+06	2.40131e+06	1.09032e+06	1.95475e+06	1.47484e+06	1.3595e+06
Com_4937_neg	D-2-Aminoadipic acid	--	C6 H11 N O4	161.069	2.274	--	--	--	--	--	--	--	--	--	--	No results	No results	Full match	160.061	370398	4.20751e+06	503621	3.46795e+06	431035	2.93348e+06	462492	3.58094e+06	662271	6.20994e+06	839475	4.16825e+06	1.48359e+06	1.46462e+06	1.50444e+06
Com_4964_neg	Thymopentin	--	C30 H49 N9 O9	679.368	9.709	--	--	--	--	--	--	--	--	--	--	No results	No results	Full match	678.361	1.05942e+06	439814	1.31625e+06	498768	2.89797e+06	691873	2.66929e+06	1.31453e+06	1.28976e+06	1.22602e+06	2.95721e+06	1.03561e+06	2.44285e+06	2.12609e+06	1.55743e+06
Com_4992_neg	9,10-Dihome	--	C18 H34 O4	314.246	6.592	--	--	HMDB0004704	LMFA02000229	Lipids and lipid-like molecules	Fatty Acyls	Fatty acids and conjugates	Fatty Acyls [FA]	Octadecanoids [FA02]	Other Octadecanoids [FA0200]	No results	No results	Full match	313.238	1.4706e+06	295920	1.61948e+06	205451	679358	295187	2.40647e+06	249924	2.92411e+06	267740	3.15299e+06	235309	1.71632e+06	2.07536e+06	1.73502e+06
Com_5046_neg	DL-3,4-Dihydroxyphenyl glycol	--	C8 H10 O4	170.058	5.1	--	--	--	--	--	--	--	--	--	--	No results	No results	Full match	169.051	1.57464e+06	1.95641e+06	1.94696e+06	760301	1.48459e+06	706069	1.95121e+06	734139	2.86935e+06	4.50546e+06	1.12106e+06	962512	1.69386e+06	2.06695e+06	1.87965e+06
Com_5063_neg	PC (16:0e/3:0)	--	C27 H56 N O7 P	583.386	10.328	--	--	--	--	--	--	--	--	--	--	No results	Invalid mass	No results	582.378	427047	165243	1.82204e+06	166134	687564	154485	834249	157734	2.85582e+06	149498	467150	156914	737711	818429	476723
Com_5251_neg	LPC 8:0	--	C16 H34 N O7 P	429.212	6.431	--	--	--	LMGP01050066	--	--	--	Glycerophospholipids [GP]	Glycerophosphocholines [GP01]	Monoacylglycerophosphocholines [GP0105]	No results	Invalid mass	No results	428.205	1.20141e+06	147364	1.89183e+06	139116	2.09117e+06	159647	2.37084e+06	149661	1.7972e+06	147339	1.24638e+06	134924	1.59388e+06	1.35828e+06	1.61763e+06
Com_5349_neg	Cannabichromevarin	--	C19 H26 O2	286.193	8.234	--	--	--	--	--	--	--	--	--	--	Full match	No results	Full match	285.186	2.13984e+06	173411	1.09702e+06	131064	2.34716e+06	135811	2.28154e+06	139378	2.37976e+06	145642	2.40737e+06	147186	1.91264e+06	2.01629e+06	2.03253e+06
Com_5359_neg	Dulcitol	Galactitol; Dulcitol; Dulcose	C6 H14 O6	182.079	1.333	cpd:C01697	map00052 Galactose metabolism;map01100 Metabolic pathways;map02060 Phosphotransferase system (PTS)	HMDB0011632	--	Organic oxygen compounds	Organooxygen compounds	Carbohydrates and carbohydrate conjugates	--	--	--	No results	No results	Full match	181.072	1.7288e+06	4.60753e+06	2.04136e+06	3.98598e+06	1.69254e+06	2.94537e+06	1.71265e+06	2.42775e+06	1.92108e+06	3.59746e+06	2.24953e+06	4.24463e+06	1.8251e+06	1.87333e+06	1.98504e+06
Com_5454_neg	Stearic Acid	Octadecanoic acid; Stearate; Stearic acid	C18 H36 O2	284.271	8.071	cpd:C01530	map00061 Fatty acid biosynthesis;map01040 Biosynthesis of unsaturated fatty acids	HMDB0000827	LMFA01010018	Lipids and lipid-like molecules	Fatty Acyls	Fatty acids and conjugates	Fatty Acyls [FA]	Fatty Acids and Conjugates [FA01]	Straight chain fatty acids [FA0101]	Full match	No results	Full match	283.264	739159	682873	1.86341e+06	913948	428350	898583	748879	966746	2.42787e+06	1.29327e+06	1.47357e+06	2.04799e+06	987942	1.51547e+06	963034
Com_5575_neg	5-(tert-butyl)-2-methyl-N-(5-methyl-3-isoxazolyl)-3-furamide	--	C14 H18 N2 O3	262.131	5.231	--	--	--	--	--	--	--	--	--	--	Full match	No results	Full match	261.124	147481	362081	370191	554205	321803	1.37215e+06	594966	4.41932e+06	795798	508312	275148	575721	782017	844942	1.1509e+06
Com_5599_neg	Glycocholic acid hydrate	--	C26 H45 N O7	483.32	6.906	--	--	--	--	--	--	--	--	--	--	No results	No results	Full match	482.312	1.43487e+06	354589	1.11252e+06	183888	281857	203746	693684	191319	1.8615e+06	290655	2.76231e+06	532300	1.63988e+06	1.44629e+06	1.34308e+06
Com_5604_neg	4-Pyridoxic acid	4-Pyridoxate; 4-Pyridoxic acid	C8 H9 N O4	183.053	5.316	cpd:C00847	map00750 Vitamin B6 metabolism;map01100 Metabolic pathways;map01120 Microbial metabolism in diverse environments	HMDB0000017	--	Organoheterocyclic compounds	Pyridines and derivatives	Pyridinecarboxylic acids and derivatives	--	--	--	No results	No results	Full match	182.046	760654	273149	1.51009e+06	297270	1.33499e+06	235138	2.05115e+06	368877	2.13858e+06	318775	572990	265866	1.13363e+06	1.01807e+06	1.21818e+06
Com_5681_neg	Estradiol	Estradiol-17beta; Estradiol; beta-Estradiol	C18 H24 O2	272.178	6.86	cpd:C00951	map01100 Metabolic pathways	HMDB0000151	--	Lipids and lipid-like molecules	Steroids and steroid derivatives	Estrane steroids	--	--	--	No results	No results	Full match	271.17	991721	172673	1.47967e+06	168750	1.44749e+06	179344	1.5667e+06	172118	2.22771e+06	163589	906370	177587	1.14625e+06	1.31126e+06	1.12945e+06
Com_5868_neg	7-Ketolithocholic acid	--	C24 H38 O4	390.277	8.532	--	--	HMDB0000467	--	Lipids and lipid-like molecules	Steroids and steroid derivatives	Bile acids, alcohols and derivatives	--	--	--	No results	No results	Full match	389.27	1.06693e+06	230889	780982	191415	1.03894e+06	251477	940286	291800	2.09015e+06	264298	710175	233438	706734	805481	858661
Com_5925_neg	Mevalonic acid	(R)-Mevalonate; Mevalonic acid; 3,5-Dihydroxy-3-methylvaleric acid	C6 H12 O4	148.073	4.671	cpd:C00418	map00900 Terpenoid backbone biosynthesis;map01100 Metabolic pathways;map01110 Biosynthesis of secondary metabolites;map01130 Biosynthesis of antibiotics	HMDB0000227	LMFA01050352	Lipids and lipid-like molecules	Fatty Acyls	Fatty acids and conjugates	Fatty Acyls [FA]	Fatty Acids and Conjugates [FA01]	Hydroxy fatty acids [FA0105]	No results	No results	Full match	147.066	1.03541e+06	818468	1.54896e+06	602335	1.49448e+06	807821	1.80447e+06	802330	2.04561e+06	696929	1.21379e+06	551385	1.07692e+06	1.29236e+06	1.14013e+06
Com_5961_neg	Estrone	Estrone; 3-Hydroxy-1,3,5(10)-estratrien-17-one	C18 H22 O2	270.162	6.862	cpd:C00468	map01100 Metabolic pathways	HMDB0001425	LMST02010004	Lipids and lipid-like molecules	Steroids and steroid derivatives	Sulfated steroids	Sterols [ST]	Steroids [ST02]	C18 steroids (estrogens) and derivatives [ST0201]	No results	No results	Full match	269.155	511323	210765	1.04463e+06	205976	893435	218907	1.11292e+06	214300	2.01247e+06	210120	542661	216763	946427	938940	1.31171e+06
Com_6013_neg	(+/-)8(9)-DiHET	--	C20 H34 O4	338.243	10.737	--	--	--	--	--	--	--	--	--	--	Invalid mass	No results	No results	337.236	1.70525e+06	171228	1.6665e+06	185592	1.1831e+06	174847	1.779e+06	171255	1.80519e+06	161263	898479	175826	808357	996609	759037
Com_6181_neg	Acetylcholine	Acetylcholine; O-Acetylcholine	C7 H16 I N O2	273.023	5.319	cpd:C01996	map00564 Glycerophospholipid metabolism	HMDB0000895	--	Organic nitrogen compounds	Organonitrogen compounds	Quaternary ammonium salts	--	--	--	No results	No results	Full match	272.015	1.098e+06	158375	2.41315e+06	73481	1.55536e+06	78298.1	1.65589e+06	83857.2	1.59314e+06	71121.6	956844	87427.8	1.31875e+06	1.17537e+06	1.35349e+06
Com_6409_neg	PC (2:0/12:0)	--	C22 H44 N O8 P	527.286	7.436	--	--	--	--	--	--	--	--	--	--	No results	Invalid mass	No results	526.279	1.46241e+06	132086	760420	119714	860313	128046	928750	119071	833878	131134	875636	176752	594120	850415	845001
Com_6465_neg	N2-(2,3-dihydrobenzo[b]furan-5-ylmethyl)-2-thiophenesulfonamide	--	C13 H13 N O3 S2	295.037	4.905	--	--	--	--	--	--	--	--	--	--	Invalid mass	No results	No results	294.029	839222	2.98911e+06	829569	1.98842e+06	768364	1.79613e+06	1.01917e+06	2.43183e+06	945501	1.80383e+06	803250	1.60413e+06	1.36965e+06	1.24914e+06	1.32879e+06
Com_6927_neg	(S)-beta-Aminoisobutyric Acid	--	C4 H9 N O2	103.063	1.317	--	--	HMDB0002166	--	Organic acids and derivatives	Carboxylic acids and derivatives	Amino acids, peptides, and analogues	--	--	--	No results	No results	Full match	102.056	1.10414e+06	808914	1.11283e+06	1.05718e+06	733257	1.33288e+06	636456	1.07666e+06	1.34039e+06	1.38274e+06	1.04698e+06	1.87352e+06	953155	1.3403e+06	1.43537e+06
Com_6929_neg	DL-Serine	--	C3 H7 N O3	105.042	1.234	--	--	HMDB0003406	--	Organic acids and derivatives	Carboxylic acids and derivatives	Amino acids, peptides, and analogues	--	--	--	No results	No results	Full match	140.012	572935	592083	1.13678e+06	653603	575304	645888	782723	619035	1.33969e+06	668618	930097	652683	529235	567300	304800
Com_6946_neg	4-Methylvaleric Acid	--	C6 H12 O2	116.083	6.345	--	--	HMDB0000689	--	Lipids and lipid-like molecules	Fatty Acyls	Fatty acids and conjugates	--	--	--	No results	No results	Full match	115.076	88345.2	37269.2	474296	35286.4	1.31626e+06	42539.1	399066	34632.2	1.1438e+06	36315.6	167496	35218.5	313856	415924	325724
Com_6959_neg	4-Oxoretinol	4-Oxoretinol	C20 H28 O2	300.209	7.137	cpd:C16683	--	HMDB0012329	--	Lipids and lipid-like molecules	Prenol lipids	Retinoids	--	--	--	No results	No results	Full match	299.201	1.15832e+06	216948	556497	133239	225172	144411	471542	133759	573914	133934	1.41864e+06	136337	400395	760382	593287
Com_7451_neg	Acetyl-N-formyl-5-methoxykynurenamine	--	C13 H16 N2 O4	264.111	5.581	--	--	HMDB0004259	--	Organic oxygen compounds	Organooxygen compounds	Carbonyl compounds	--	--	--	Full match	No results	Full match	263.104	102888	114970	451704	291762	189939	228040	308179	996425	1.06085e+06	204677	416513	207128	431527	433293	374958
Com_7529_neg	Cinnamoylglycine	--	C11 H11 N O3	205.074	5.691	--	--	HMDB0011621	--	Organic acids and derivatives	Carboxylic acids and derivatives	Amino acids, peptides, and analogues	--	--	--	No results	No results	Full match	204.066	547342	1.84376e+06	188588	350476	183537	421124	158685	976090	269286	292532	272834	280560	393067	432706	466370
Com_7560_neg	D-Ribulose 1,5-bisphosphate	D-Ribulose 1,5-bisphosphate	C5 H12 O11 P2	309.984	1.61	cpd:C01182	map00630 Glyoxylate and dicarboxylate metabolism;map00710 Carbon fixation in photosynthetic organisms;map01100 Metabolic pathways;map01110 Biosynthesis of secondary metabolites;map01120 Microbial metabolism in diverse environments;map01130 Biosynthesis of antibiotics;map01200 Carbon metabolism	--	--	--	--	--	--	--	--	No results	No results	Full match	290.966	285943	943033	882217	886454	321005	643646	426950	711980	803408	1.59866e+06	1.20805e+06	1.28186e+06	507313	595508	625433
Com_7679_neg	Lauric Acid	Dodecanoic acid; Dodecanoate; Dodecylcarboxylate; Lauric acid	C12 H24 O2	200.178	6.71	cpd:C02679	map00061 Fatty acid biosynthesis;map01100 Metabolic pathways;map01130 Biosynthesis of antibiotics	HMDB0000638	LMFA01010012	Lipids and lipid-like molecules	Fatty Acyls	Fatty acids and conjugates	Fatty Acyls [FA]	Fatty Acids and Conjugates [FA01]	Straight chain fatty acids [FA0101]	No results	No results	Full match	199.17	205753	257362	229766	1.56816e+06	214729	511442	216919	518459	688535	1.91606e+06	180609	1.73704e+06	290004	564278	358147
Com_7714_neg	5-Methylcytosine	5-Methylcytosine	C5 H7 N3 O	125.059	1.295	cpd:C02376	map00240 Pyrimidine metabolism	HMDB0002894	--	Organoheterocyclic compounds	Diazines	Pyrimidines and pyrimidine derivatives	--	--	--	No results	No results	Full match	170.057	644291	954091	847882	1.05042e+06	712058	1.45801e+06	646207	1.38744e+06	808393	1.87936e+06	721885	1.22655e+06	555749	676800	689304
Com_7831_neg	Tryptophanol	--	C11 H14 N2 O	190.111	4.734	--	--	HMDB0003447	--	Organoheterocyclic compounds	Indoles and derivatives	Indoles	--	--	--	No results	No results	Full match	189.103	37434.8	205986	95035.9	1.70316e+06	33253.3	331282	29758.2	300740	39452.1	268921	58972	168911	111693	143280	171879
Com_7970_neg	Lysopa 16:0	--	C19 H39 O7 P	410.243	10.156	--	--	--	--	--	--	--	--	--	--	No results	No results	Full match	409.236	682112	179042	366136	148679	496563	135845	663711	131269	568276	137120	818823	139943	352484	431259	357853
Com_8180_neg	N-(2-oxo-3-azepanyl)benzenesulfonamide	--	C12 H16 N2 O3 S	268.088	5.248	--	--	--	--	--	--	--	--	--	--	Full match	No results	No results	267.081	95391	64003.5	117600	249666	84381.4	959400	83477.4	1.25107e+06	206221	177798	90383.6	177806	102839	81603	84497.3
Com_8205_neg	4-(4-nitrophenylazo)aniline	--	C12 H10 N4 O2	242.077	5.66	--	--	--	--	--	--	--	--	--	--	Invalid mass	No results	No results	241.069	165172	1.17004e+06	200876	1.05362e+06	166112	365263	182912	686593	262400	743735	137615	464605	388595	482300	414389
Com_8320_neg	Thymine	Thymine; 5-Methyluracil	C5 H6 N2 O2	126.043	1.343	cpd:C00178	map00240 Pyrimidine metabolism;map01100 Metabolic pathways	HMDB0000262	--	Organoheterocyclic compounds	Diazines	Pyrimidines and pyrimidine derivatives	--	--	--	No results	No results	Full match	125.036	351710	497937	451650	488524	395079	717963	348301	765447	404867	728966	329968	1.17698e+06	291382	328766	346114
Com_5_neg	Eicosapentaenoic acid	(5Z,8Z,11Z,14Z,17Z)-Icosapentaenoic acid; (5Z,8Z,11Z,14Z,17Z)-Eicosapentaenoic acid; Eicosapentaenoic acid; 5,8,11,14,17-Icosapentaenoic acid; (5Z,8Z,11Z,14Z,17Z)-Eicosapentaenoate	C20 H30 O2	302.224	9.524	cpd:C06428	map01040 Biosynthesis of unsaturated fatty acids	HMDB0001999	--	Lipids and lipid-like molecules	Fatty Acyls	Fatty acids and conjugates	--	--	--	Full match	No results	Full match	301.217	6.89352e+09	1.46696e+09	3.58798e+09	9.16314e+08	3.70889e+09	4.67019e+08	3.7903e+09	6.29039e+08	3.04224e+09	6.35353e+08	3.92866e+09	8.01961e+08	3.80827e+09	4.24009e+09	3.88742e+09
Com_27_neg	Chaetocin	--	C30 H28 N6 O6 S4	696.094	1.846	--	--	--	--	--	--	--	--	--	--	No results	No results	Full match	695.087	1.23938e+09	2.76198e+09	4.8861e+08	4.13985e+09	1.18817e+09	3.00727e+09	5.55745e+08	2.26413e+09	5.37031e+07	3.1925e+09	5.73112e+08	2.77239e+09	1.25882e+09	1.3619e+09	1.19841e+09
Com_111_neg	LPE 20:5	--	C25 H42 N O7 P	499.27	8.478	--	--	--	LMGP02050053	--	--	--	Glycerophospholipids [GP]	Glycerophosphoethanolamines [GP02]	Monoacylglycerophosphoethanolamines [GP0205]	No results	Full match	No results	498.262	1.6443e+08	1.41823e+08	1.14202e+08	5.0732e+07	2.77465e+08	1.26179e+08	2.75019e+08	1.98994e+08	1.76055e+08	1.4517e+08	2.14178e+08	1.15816e+08	3.42043e+08	3.77178e+08	2.95981e+08
Com_59_neg	LPE 18:2	--	C23 H44 N O7 P	477.285	9.115	--	--	--	LMGP02050041	--	--	--	Glycerophospholipids [GP]	Glycerophosphoethanolamines [GP02]	Monoacylglycerophosphoethanolamines [GP0205]	No results	Full match	Full match	476.278	3.79998e+08	1.14457e+08	4.76546e+08	5.91664e+07	7.45091e+08	1.13619e+08	7.43538e+08	1.1275e+08	7.87051e+08	1.1468e+08	6.49882e+08	1.68077e+08	5.07794e+08	5.27207e+08	4.03301e+08
Com_142_neg	Deoxycytidine	Deoxycytidine; 2'-Deoxycytidine	C9 H13 N3 O4	227.09	1.37	cpd:C00881	map00240 Pyrimidine metabolism	HMDB0000014	--	Nucleosides, nucleotides, and analogues	Pyrimidine nucleosides	Pyrimidine 2'-deoxyribonucleosides	--	--	--	No results	No results	Full match	226.083	6.36275e+06	6.44236e+07	1.21281e+07	3.13558e+07	6.48328e+06	3.78741e+07	6.13458e+06	6.80838e+07	1.68177e+08	5.11e+07	1.29515e+08	3.361e+07	2.67627e+08	2.65402e+08	2.77448e+08
Com_63_neg	LPE 18:1	--	C23 H46 N O7 P	479.301	9.616	--	--	--	LMGP02050064	--	--	--	Glycerophospholipids [GP]	Glycerophosphoethanolamines [GP02]	Monoacylglycerophosphoethanolamines [GP0205]	No results	Full match	Full match	478.294	4.75656e+08	1.5061e+08	7.01987e+08	7.33176e+07	6.24172e+08	1.01541e+08	5.88555e+08	1.14881e+08	7.99494e+08	1.11697e+08	6.54708e+08	1.84922e+08	4.42963e+08	5.71377e+08	3.02578e+08
Com_2531_neg	Tauro-alpha-Muricholic acid sodium salt	--	C26 H44 N Na O7 S	537.271	6.457	--	--	--	--	--	--	--	--	--	--	No results	No results	Full match	536.264	4.09021e+06	601455	5.45029e+06	560913	9.0619e+06	635958	7.71576e+06	570707	8.97482e+06	553397	3.88703e+06	540600	7.01054e+06	4.21642e+06	5.31671e+06
Com_298_neg	Adenosine diphosphate (ADP)	--	C10 H15 N5 O10 P2	427.03	1.779	--	--	--	--	--	--	--	--	--	--	Full match	No results	Full match	426.022	9.15568e+07	2.11654e+07	5.53981e+07	1.56409e+07	9.11397e+07	1.8883e+07	1.12977e+08	2.64636e+07	1.27996e+08	2.39884e+07	7.40659e+07	8.53869e+06	4.72794e+07	4.41364e+07	5.10497e+07
Com_878_neg	D-Galactosamine	D-Galactosamine; D-Chondrosamine; 2-Amino-2-deoxy-D-galactose	C6 H14 Cl N O5	215.056	1.28	cpd:C02262	map00052 Galactose metabolism;map02060 Phosphotransferase system (PTS)	--	--	--	--	--	--	--	--	No results	No results	Full match	214.049	2.57922e+07	1.36133e+07	1.14604e+07	6.2311e+06	1.40987e+07	6.94249e+06	2.09e+07	1.31015e+07	2.85038e+07	1.10779e+07	3.34136e+07	1.34483e+07	2.08069e+07	2.62514e+07	3.88854e+07
Com_161_neg	acetyl phosphate	Acetyl phosphate	C2 H5 O5 P	139.987	1.356	cpd:C00227	map00430 Taurine and hypotaurine metabolism;map00620 Pyruvate metabolism;map00680 Methane metabolism;map01100 Metabolic pathways;map01120 Microbial metabolism in diverse environments;map01200 Carbon metabolism	HMDB0001494	--	Organic acids and derivatives	Organic phosphoric acids and derivatives	Phosphate esters	--	--	--	No results	No results	Full match	138.98	2.17742e+07	4.52408e+08	3.25172e+07	3.98292e+08	2.97693e+07	3.33735e+08	2.34667e+07	3.15591e+08	2.05388e+07	4.0405e+08	4.38459e+07	4.6079e+08	2.76449e+07	2.09883e+07	2.71717e+07
Com_252_neg	LPC 18:4	--	C26 H46 N O7 P	561.307	8.3	--	--	--	LMGP01050129	--	--	--	Glycerophospholipids [GP]	Glycerophosphocholines [GP01]	Monoacylglycerophosphocholines [GP0105]	No results	Invalid mass	No results	560.3	1.33376e+08	2.45801e+07	4.64985e+07	9.5873e+06	5.31134e+07	1.35516e+07	5.41251e+07	1.73094e+07	5.37482e+07	1.49808e+07	2.09241e+07	1.89962e+07	6.09025e+07	6.13465e+07	6.3472e+07
Com_310_neg	LPC 14:0	--	C22 H46 N O7 P	513.306	8.638	--	--	--	LMGP01050073	--	--	--	Glycerophospholipids [GP]	Glycerophosphocholines [GP01]	Monoacylglycerophosphocholines [GP0105]	No results	Invalid mass	No results	512.299	8.48892e+07	5.84614e+07	8.49341e+07	3.2207e+07	5.48135e+07	4.88102e+07	4.57708e+07	5.47838e+07	1.19718e+08	5.08086e+07	6.18721e+07	6.37007e+07	8.05814e+07	8.63094e+07	7.86786e+07
Com_343_neg	PC (4:0/18:5)	--	C30 H50 N O8 P	629.333	7.826	--	--	--	--	--	--	--	--	--	--	No results	Invalid mass	No results	628.326	6.59528e+07	5.67921e+06	3.66585e+07	2.39145e+06	6.99793e+07	2.84284e+06	9.43513e+07	3.83709e+06	7.2417e+07	2.87525e+06	5.54331e+07	2.64436e+06	5.99297e+07	6.54999e+07	5.09404e+07
Com_1161_neg	LPE 18:4	--	C23 H40 N O7 P	473.254	8.296	--	--	--	LMGP02050044	--	--	--	Glycerophospholipids [GP]	Glycerophosphoethanolamines [GP02]	Monoacylglycerophosphoethanolamines [GP0205]	No results	Full match	No results	472.247	2.23808e+07	7.0224e+06	7.6757e+06	1.73531e+06	1.07064e+07	2.73603e+06	1.01741e+07	2.30361e+06	1.01801e+07	2.26059e+06	1.20197e+07	3.67222e+06	1.13019e+07	1.34763e+07	1.1931e+07
Com_284_neg	PC (5:0/13:1)	--	C26 H50 N O8 P	581.333	7.493	--	--	--	--	--	--	--	--	--	--	No results	Invalid mass	No results	580.326	3.91499e+07	3.03745e+06	1.28275e+08	2.22899e+06	1.2656e+08	3.51263e+06	1.20985e+08	4.45217e+06	1.25121e+08	4.1603e+06	7.18159e+07	3.68174e+06	9.40213e+07	8.75325e+07	8.21131e+07
Com_1199_neg	LPC 16:2	--	C24 H46 N O7 P	537.307	8.381	--	--	--	--	--	--	--	--	--	--	No results	Invalid mass	No results	536.3	2.14987e+07	4.63446e+06	1.43582e+07	3.64582e+06	8.48288e+06	4.1574e+06	9.5578e+06	5.113e+06	1.17925e+07	4.02963e+06	7.5337e+06	6.02306e+06	1.16104e+07	1.31997e+07	8.24612e+06
Com_1411_neg	Gly-Phe	--	C11 H14 N2 O3	222.1	5.181	--	--	HMDB0028848	--	Organic acids and derivatives	Carboxylic acids and derivatives	Amino acids, peptides, and analogues	--	--	--	No results	No results	Full match	221.093	9.66293e+06	3.66814e+07	5.52247e+06	2.24897e+07	8.85662e+06	2.92957e+07	1.0848e+07	3.71644e+07	1.15656e+07	3.18718e+07	9.64708e+06	2.32862e+07	1.79833e+07	1.93349e+07	2.25979e+07
Com_402_neg	LPE 18:3	--	C23 H42 N O7 P	475.27	8.672	--	--	--	LMGP02050043	--	--	--	Glycerophospholipids [GP]	Glycerophosphoethanolamines [GP02]	Monoacylglycerophosphoethanolamines [GP0205]	No results	Full match	No results	474.262	6.81946e+07	2.24023e+07	4.48269e+07	7.82187e+06	6.76585e+07	1.25024e+07	7.89051e+07	1.24273e+07	6.86528e+07	1.15549e+07	6.89792e+07	1.56393e+07	6.07528e+07	6.54164e+07	5.45994e+07
Com_1766_neg	Adenylosuccinic acid	N6-(1,2-Dicarboxyethyl)-AMP; N6-(1,2-Dicarboxyethyl)AMP; Adenylosuccinate; Adenylosuccinic acid	C14 H18 N5 O11 P	463.074	4.798	cpd:C03794	map00230 Purine metabolism;map00250 Alanine, aspartate and glutamate metabolism;map01100 Metabolic pathways	HMDB0000536	--	Benzenoids	Benzene and substituted derivatives	Biphenyls and derivatives	--	--	--	No results	Full match	Full match	462.067	1.04064e+07	1.05662e+06	2.86495e+06	941571	1.48921e+07	3.18805e+06	4.79763e+06	2.0342e+06	2.00738e+06	2.29356e+06	2.39758e+06	1.86849e+07	7.16879e+06	6.43324e+06	6.0236e+06
Com_860_neg	19-Nortestosterone	--	C18 H26 O2	274.193	8.812	--	--	HMDB0002725	LMST02010044	Lipids and lipid-like molecules	Steroids and steroid derivatives	Estrane steroids	Sterols [ST]	Steroids [ST02]	C18 steroids (estrogens) and derivatives [ST0201]	No results	No results	Full match	273.186	3.08025e+07	6.91046e+06	1.20453e+06	840614	1.5188e+06	464665	1.20925e+06	616239	1.45827e+06	447123	1.27149e+06	457424	6.11659e+06	5.71433e+06	5.53829e+06
Com_188_neg	L-aspartic Acid	--	C4 H7 N O4	133.037	1.313	--	--	HMDB0000191	--	Organic acids and derivatives	Carboxylic acids and derivatives	Amino acids, peptides, and analogues	--	--	--	No results	No results	Full match	132.03	2.51501e+07	1.80446e+08	1.55844e+07	2.09931e+08	8.96126e+06	3.97265e+08	1.87469e+07	2.38162e+08	7.68883e+07	4.33046e+08	6.72816e+07	2.80738e+08	8.02418e+07	1.04385e+08	7.1716e+07
Com_637_neg	5beta-Androstane-3,17-dione	5beta-Androstane-3,17-dione	C19 H28 O2	288.209	9.235	cpd:C03772	--	HMDB0003769	LMST02020058	Lipids and lipid-like molecules	Steroids and steroid derivatives	Androstane steroids	Sterols [ST]	Steroids [ST02]	C19 steroids (androgens) and derivatives [ST0202]	No results	No results	Full match	287.201	4.40528e+07	6.30203e+06	1.71254e+07	4.08418e+06	1.37643e+07	1.37728e+06	1.38742e+07	2.62735e+06	1.50305e+07	2.57291e+06	1.31093e+07	2.3587e+06	1.86081e+07	2.03003e+07	1.64434e+07
Com_1369_neg	LPE 20:3	--	C25 H46 N O7 P	503.301	9.4	--	--	--	LMGP02050066	--	--	--	Glycerophospholipids [GP]	Glycerophosphoethanolamines [GP02]	Monoacylglycerophosphoethanolamines [GP0205]	No results	Full match	No results	502.294	1.0584e+07	2.7566e+06	7.89437e+06	1.69223e+06	2.08499e+07	894706	1.84698e+07	3.47573e+06	1.19096e+07	2.28912e+06	1.18491e+07	3.62262e+06	8.36524e+06	1.00055e+07	6.51965e+06
Com_439_neg	LysoPE 18:0	--	C23 H48 N O7 P	481.317	9.441	--	--	--	--	--	--	--	--	--	--	No results	No results	Full match	480.31	4.25714e+07	5.47419e+07	6.69623e+07	2.43661e+07	5.28844e+07	4.78497e+07	4.56687e+07	5.0767e+07	7.80903e+07	4.02515e+07	4.84998e+07	7.76187e+07	5.8217e+07	6.16752e+07	5.02244e+07
Com_46_neg	Arachidonic acid	Arachidonate; Arachidonic acid; (5Z,8Z,11Z,14Z)-Icosatetraenoic acid; cis-5,8,11,14-Eicosatetraenoic acid	C20 H32 O2	304.24	9.972	cpd:C00219	map00590 Arachidonic acid metabolism;map01040 Biosynthesis of unsaturated fatty acids;map01100 Metabolic pathways	HMDB0001043	LMFA01030001	Lipids and lipid-like molecules	Fatty Acyls	Fatty acids and conjugates	Fatty Acyls [FA]	Fatty Acids and Conjugates [FA01]	Unsaturated fatty acids [FA0103]	Full match	No results	Full match	303.233	7.62106e+08	7.80778e+07	7.32563e+08	1.13588e+08	9.69477e+08	5.6821e+07	9.73905e+08	6.20019e+07	7.61422e+08	7.80038e+07	8.37615e+08	9.77545e+07	6.87016e+08	7.60076e+08	6.52103e+08
Com_19_neg	D-Erythrose 4-phosphate	D-Erythrose 4-phosphate	C4 H9 O7 P	200.009	1.46	cpd:C00279	map00030 Pentose phosphate pathway;map00400 Phenylalanine, tyrosine and tryptophan biosynthesis;map00710 Carbon fixation in photosynthetic organisms;map00750 Vitamin B6 metabolism;map01100 Metabolic pathways;map01110 Biosynthesis of secondary metabolites;map01120 Microbial metabolism in diverse environments;map01130 Biosynthesis of antibiotics;map01200 Carbon metabolism;map01230 Biosynthesis of a…	HMDB0001321	--	Organic oxygen compounds	Organooxygen compounds	Carbohydrates and carbohydrate conjugates	--	--	--	No results	Full match	Full match	445.017	5.77622e+08	4.52952e+09	3.33351e+08	3.91699e+09	3.61373e+08	4.18361e+09	4.36315e+08	3.65085e+09	2.16411e+08	4.24979e+09	5.02901e+08	3.79097e+09	1.19522e+09	1.08686e+09	1.13597e+09
Com_2388_neg	Asp-Phe methyl ester	--	C14 H18 N2 O5	294.122	5.584	--	--	--	--	--	--	--	--	--	--	No results	No results	Full match	293.114	437341	648644	2.21924e+06	3.25676e+06	1.3784e+06	1.84979e+06	3.12911e+06	8.0731e+06	1.00028e+07	1.76736e+06	3.71444e+06	1.78777e+06	3.86234e+06	4.27343e+06	4.39981e+06
Com_3076_neg	L-Asparagine	L-Asparagine; 2-Aminosuccinamic acid	C4 H8 N2 O3	132.053	1.296	cpd:C00152	map00250 Alanine, aspartate and glutamate metabolism;map00460 Cyanoamino acid metabolism;map00970 Aminoacyl-tRNA biosynthesis;map01100 Metabolic pathways;map01110 Biosynthesis of secondary metabolites;map01230 Biosynthesis of amino acids	HMDB0000168	--	Organic acids and derivatives	Carboxylic acids and derivatives	Amino acids, peptides, and analogues	--	--	--	No results	No results	Full match	131.046	1.61662e+06	2.33896e+06	2.16473e+06	3.9442e+06	1.78666e+06	6.16948e+06	1.62143e+06	5.815e+06	2.06437e+06	1.03333e+07	1.81131e+06	1.42093e+07	2.07756e+06	2.60013e+06	3.02402e+06
Com_2349_neg	D-Xylonic Acid Lithium Salt	--	C5 H10 O6	166.047	1.351	--	--	--	--	--	--	--	--	--	--	No results	No results	Full match	165.04	2.01577e+06	1.37654e+07	2.10865e+06	2.7253e+06	2.04254e+06	1.40581e+07	3.3758e+06	1.95299e+07	1.27052e+06	1.51906e+07	5.00631e+06	1.39755e+07	3.35291e+06	5.38296e+06	4.16186e+06
Com_2757_neg	LPE 16:2	--	C21 H40 N O7 P	449.254	8.375	--	--	--	--	--	--	--	--	--	--	No results	Full match	No results	448.247	7.04973e+06	2.47022e+06	4.89729e+06	851916	3.08223e+06	1.0398e+06	4.21104e+06	1.09276e+06	4.10641e+06	1.20269e+06	3.23239e+06	1.0934e+06	4.30898e+06	4.38426e+06	3.75543e+06
Com_5214_neg	(5-L-Glutamyl)-L-Amino Acid	--	C8 H14 N2 O5	218.09	1.376	--	--	--	--	--	--	--	--	--	--	No results	No results	Full match	217.083	390552	2.3936e+06	550016	2.43e+06	444699	3.61638e+06	391429	5.12366e+06	976921	4.38753e+06	619986	3.16779e+06	1.18771e+06	1.21565e+06	1.33399e+06
Com_4676_neg	Citrinin	Citrinin	C13 H14 O5	250.082	5.759	cpd:C16765	--	HMDB0041857	--	Organoheterocyclic compounds	Benzopyrans		--	--	--	Invalid mass	No results	No results	249.074	2.94754e+06	371897	3.47525e+06	401396	3.21285e+06	219080	2.71846e+06	174093	2.68323e+06	309036	1.74903e+06	220926	2.51951e+06	2.46857e+06	2.90726e+06
Com_2662_neg	Undecanedioic acid	--	C11 H20 O4	216.136	6.464	--	--	HMDB0000888	LMFA01170007	Lipids and lipid-like molecules	Fatty Acyls	Fatty acids and conjugates	Fatty Acyls [FA]	Fatty Acids and Conjugates [FA01]	Dicarboxylic acids [FA0117]	No results	No results	Full match	215.129	4.00709e+06	5.34055e+06	9.32821e+06	5.21892e+06	5.87061e+06	1.00493e+07	5.70185e+06	5.66668e+06	8.54156e+06	5.48498e+06	4.3943e+06	6.18496e+06	6.70089e+06	6.75124e+06	8.46482e+06
Com_238_neg	LPC 18:3	--	C26 H48 N O7 P	563.323	8.686	--	--	--	LMGP01050128	--	--	--	Glycerophospholipids [GP]	Glycerophosphocholines [GP01]	Monoacylglycerophosphocholines [GP0105]	No results	Invalid mass	No results	562.315	1.39477e+08	3.48089e+07	1.26873e+08	1.98635e+07	1.4397e+08	2.72214e+07	1.18458e+08	4.78273e+07	1.12942e+08	3.01331e+07	1.06104e+08	3.44085e+07	1.27759e+08	1.32269e+08	1.12444e+08
Com_387_neg	PC (9:0/9:0)	--	C26 H52 N O8 P	583.349	7.826	--	--	--	LMGP01011270	--	--	--	Glycerophospholipids [GP]	Glycerophosphocholines [GP01]	Diacylglycerophosphocholines [GP0101]	No results	Invalid mass	No results	582.342	2.77853e+07	1.81747e+06	7.10937e+07	1.62386e+06	6.25497e+07	1.77793e+06	7.20145e+07	2.54397e+06	9.10295e+07	1.56416e+06	3.4098e+07	1.48021e+06	6.09781e+07	5.91072e+07	5.41455e+07
