# Supplementary material for: Integrative Metabolomics, Enzymatic Activity, and Gene Expression Analysis Provide Insights into the Metabolic Profile Differences between the Slow-Twitch Muscle and Fast-Twitch Muscle of Pseudocaranx dentex
Source: Int J Mol Sci. 2024 Jun 1;25(11):6131. doi: 10.3390/ijms25116131 (PMC11172523; doi:10.3390/ijms25116131)
Supplement: Supplementary file 1 [file ijms-25-06131-s001.zip › Table S2. Gene list and primers used in this study.xlsx]

## Sheet: Sheet1
Table S1. Gene list and primers used in this study
No.	Gene	Energy metabolism process involved	Primer Sequence (5'-3')	Product size/bp
1	Glycine amidinotransferase (GATM)	ATP-PCr phosphate energy system	ACTGCTCCCAAACCCACC	214
			GACGCATCCACTCAATCCC
2	guanidinoacetate N-methyltransferase (GAMT)		CCTGCCTTTCACCCTCTTCTG	205
			GGGCTTGCCCATGATCTCC
3	muscle-type creatine kinase (CK-M)		ATGGTGAGTTCAAGGGCAAGT	210
			GCAGGTGATCCTCCTCGTTC
4	Cr transporter (CT1)		TACCAGGAGCGGGAGACATGGAC	162
			CAAAGTGATGGAGCGAGCGAGTG
5	glucose transporter 4 (GLUT4)	Anaerobic glycolysis energy system	TGCTGTCGCAATGGGAATGT	160
			AATGCCACTGTTGTCCAAGTCTGT
6	hexokinase (HXK)		CACAAGGCAGTCCGTCGTT	133
			GGGCGATTTGTCGTGATT
7	phosphoglycerate mutase 1 (PGM1)		GGCATCGTCAAGCACCTCG	146
			TTAACCGTCTCCTCGTCTCCC
8	phosphoglycerate mutase 2 (PGM2)		AGATGTGGGTGCCCGTGAT	143
			GGGTGGGATGTCAAATGAACG
9	glucose-6-phosphate isomerase (Gpi)		TGAAGGATTTCGGCATTGACA	270
			GGTCGTAGGGCAGCATAGCAT
10	muscle-type phosphofructokinase (Pfkm)		GGAAAGGGAGGCTCAATGCT	210
			GGAAACGGTGGCAGGGATA
11	aldolase (Aldoa)		GAACCAACGGCGAGACAACC	184
			TGGCAGATGCTGGCATAACG
12	triose phosphate isomerase (Tpi)		CTCCATCCATCTACCTGGACTTT	292
			TCTGTGATGCCGCCCTCT
13	glyceraldehyde 3-phosphate dehydrogenase (GAPDH)		GACAACGAGTTCGGCTACAGCA	123
			CCAGTTAGTTACAGGTGAAAGAGGAGG
14	phosphoglycerate kinase (PGK)		GGCTGGATGGGTCTGGACT	206
			CCCTTCTCGTCTTTCTTACCG
15	enolase (Eno)		CTGGAGTTGGACGGAACTGAGAA	164
			GCGGGAACGGGAAGAATGA
16	pyruvate kinase a (Pkma)		AGACCGCCAAAGGAGACTACCC	183
			CGCAGCATTTGAAGGACGACT
17	pyruvate kinase b (Pkmb)		GCCAGGCTCACCTATACCG	104
			TTCCAGGGCAAAGTTCACA
18	lactate dehydrogenase a (LDHa)		CACCGTGTCATCGGCTCTG	242
			TCAACCACCATCTTGTGAATACC
19	lactate dehydrogenase b (LDHb)		AGCCTGCTGTCTGTCTTCTCGTC	177
			TCCCACCACTGTCACCTTGTTCC
20	monocarboxylate transporter 1 (MCT1)		TACTTCTACAAGAGGCGACCCA	136
			CACCGAGAATCAGGAAACTCC
21	monocarboxylate transporter 4 (MCT4)		TCTTCAACGGCTTCACAGACCTCA	185
			GGCTTCCATCAGCAGCACCAG
22	lipoprotein lipase (LPL)	Aerobic oxidative energy system	CCTGATTGGTTACAGCCTCG	161
			CGTCCACAAAGTAAGCGTCAT
23	fatty acid transport protein 1 (FATP1)		CGGCGATTTGATGGCTACG	147
			TCCACCACGGTCTCGGAAG
24	fatty acid transport protein 4 (FATP4)		GGAAACATTGTGGGAGTGGG	264
			AATCTGCGGGATATTGAAACG
25	fatty acid binding protein 2 (FABP2)		CCGCACCCTGGAAATAGA	162
			TGGATGATCCTGGTTGTTGT
26	fatty acid binding protein 3 (FABP3)		CTTCCACTCTGTCGCTCCC	272
			TCACTGTCACCTGGTCTCCC
27	fatty acid binding protein 7 (FABP7)		AAGGCACTGGGTGTTGGTT	170
			TCGTCAGGCGTGGTCTCGT
28	acyl-coenzyme A synthetase 1 (ACSL1)		CTGGTCGTTGGGCGTCTT	171
			TTGCTCCTGCACAGTTTCTTTAT
29	carnitine palmitoyltransferase I (CPT1)		TGGCTCCTTGTCCTGGTCTACT	184
			CCGCTCGAACTGCTCATCG
30	carnitine:acylcarnitine translocase (CACT)		GCGGTCAGGTTGTATAAGGAG	227
			TCTGGAGGAAGAGCGATTGT
31	carnitine palmitoyltransferase II (CPT2)		CCCAAGCGTGGACGAGAT	118
			GCGTAACTAAATTCCCATCCCT
32	acyl-CoA dehydrogenase short chain (ACADS)		ATCCAGTATTGCCAAGTTCGTT	142
			AATGCTGCCGTATTTATCCC
33	acyl-CoA dehydrogenase medium chain (ACADM)		CAAATGTCCAGCCAGCAAG	121
			GGTGATGCCTCTGGTGTCG
34	acyl-CoA dehydrogenase long chain (ACADL)		AGGTTTCGCCCTGCACTCTG	186
			TCGCTGCCGTCCTTCTTGG
35	acyl-CoA dehydrogenase very long chain (ACADV)		TTACAAACCCGGCCCACA	142
			CAGTTAATGATGCCTGCTACCCT
36	enoyl-CoA hydratase (ECH)		TGCTGGGCTTTCTTCCTGCTT	287
			CGTCTCCTCCTTCTAACCGCTTTA
37	3-hydroxyacyl-CoA dehydrogenase (HADH)		GATAAGCCAGAGGCAGGTGAA	159
			CTTGTCAAGCCGACCGAAG
38	3-ketoacyl-CoA thiolase (ACAA)		AATCCCGATGGGCATTACG	106
			AGCAGCCTTCCACCTTTGTT
39	pyruvate carrier 1 (MPC1)		TGAGCACGCACTTCTGGG	191
			GGTCAAATGGCACGCAAA
40	pyruvate carrier 2 (MPC2)		GGATCTGGAGGCACAAGC	159
			TAATGGAGACGACATGGGAT
41	pyruvate dehydrogenase (E1)		TGAAGATGGCGGTGTCCC	256
			ATGATGCGTTTGTCTCCATACTT
42	dihydrolipoamide acetyltransferase (E2)		CAGTCTAAACCCAGTGGTGAAT	123
			CTACAGATACGTCCTGAATAATCCT
43	dihydrolipoamide dehydrogenase (E3)		TGTGGTCTCCCGCTCCTAC	110
			GAGTCAGCTCCGCCTTCAGT
44	reference gene β-actin	/	GCTGTGCTATGTGGCTCTGG	202
			GATGCTGTTGTAGGCGGTCT
